# Supplementary material for: Classification of endogenous and exogenous bursts in collective emotions based on Weibo comments during COVID-19
Source: Sci Rep. 2022 Feb 24;12:3120. doi: 10.1038/s41598-022-07067-w (PMC8873493; doi:10.1038/s41598-022-07067-w)
Supplement: Supplementary file 2 — Supplementary Information 2. [file 41598_2022_7067_MOESM2_ESM.xlsx]

## Sheet: SI Appendix 2
SI Appendix 2:
Supplement Table S3. Chinese POMS emotion dictionary. The dictionary is used as labeled data for training the multi-class emotion classifier. English translation is provided for reference.
Anger-Hostility (779 words)		Depression-Dejection (814 words)		Fatigue-Inertia (393 words)		Vigor-Activity (818 words)		Tension-Anxiety (683 words)		Confusion-Bewilderment (457 words)		Neutral (2500 words)
Chinese words	Translation into English	Chinese words	Translation into English	Chinese words	Translation into English	Chinese words	Translation into English	Chinese words	Translation into English	Chinese words	Translation into English	Chinese words	Translation into English
举报	report	离故乡	homesick	孤弱	weak	笑容灿烂	bright smile	暴戾	violent	似是而非	specious	国家	nation
骂	scold	离开家	homesick	苦难深重	suffering	带着微笑	with a smile	躁动	restlessness	装神弄鬼	play tricks	浙江	Zhejiang
这种人	such people	漂泊异乡	homesick	羸弱	weak	脸带微笑	smiling face	暴躁不安	irritable	故作高深	pretending to be profound	物资	goods
造谣	spread rumors	远离亲人	homesick	积弱	weak	面露微笑	smile	躁动不安	restlessness	故作玄虚	pretending to be mysterious	中国	China
气死我了	I'm furious	离开故乡	homesick	国弱	weak country	面带笑容	smiling	狂躁不安	manic	打马虎眼	act dumb	政府	government
气死	pissed off	离乡别井	homesick	弱国	weak country	脸带笑容	smiling face	暴躁	irritable	马虎眼	sloppy	全国	nationawide
瞒报	conceal	漂泊在外	homesick	积贫积弱	poor and weak	满面春风	face full of spring breeze	狂燥	irritable	搪塞	prevarication	红十字会	red cross
服了	speachless	远走他乡	homesick	睡眠质量不好	poor sleep quality	笑容满面	all smiles	激狂	irritable	胡弄	prevarication	上班	work
喷	scold	流落他乡	homesick	严重失眠	insomnia	笑脸	smiley	狂猛	frenzied	蒙混	confuse	转发微博	repost weibo
不作为	do nothing	漂泊他乡	homesick	失眠多梦	insomnia	笑意	smile	狂暴	violent	糊弄糊弄	confuse	在家	at home
严惩	severe punishment	离开家乡	homesick	睡眠不好	insomnia	灿烂的笑容	bright smile	狂暴地	violently	敷衍	confuse	热搜	trending
垃圾	rubbish	远离故土	homesick	神经衰弱症	neurasthenia	淡淡的微笑	faint smile	狂烈	frenzied	糊弄人	confuse	山东	Shandong
祸害	scourge	背景离乡	homesick	多梦	dreamy	灿烂的微笑	bright smile	凶厉	fierce	唬弄	fool	出门	go out
谣言	rumor	变老	aging	失眠	insomnia	浅笑	smile	担惊	frightened	错愕	bewildered	安徽	Anhui
拒绝	refuse	稀拉拉	sparse	经常失眠	insomnia	浅浅的微笑	smile	自危	frightened	楞	bewildered	买不到	can't buy
他妈	damn it	零零落落	sparse	长期失眠	long-term insomnia	笑容	smile	骇得	horrified	傻住	bewildered	河南	Henan
不要脸	shameless	稀疏地	sparse	精神衰弱	psychasthenia	轻轻一笑	smile	大急	horrified	楞了	bewildered	有人	someone
脑子	brain	疏疏落落	sparse	年老体弱	old and frail	笑脸盈盈	smiling face	惊叫	scream	一愣	bewildered	北京	Beijing
判刑	sentence	稀疏	sparse	身体孱弱	weak	笑意盎然	full of smile	大吃一惊	horrified	发痴	bewildered	地方	place
特么	damn it	疏落	sparse	体质较弱	weak	满不在乎	don't care	大骇	horrified	发呆地	bewildered	美国	America
发国难财	make a fortune during crisis	稀稀拉拉	sparse	身体羸弱	weak	恭喜恭喜	congratulations	慌作一团	panic	傻呆呆	bewildered	都要	all
良心	conscience	渐稀	fade away	体弱多病	weak	喜讯	good news	面无人色	panic with pale face	楞楞地	bewildered	情况	condition
枪毙	shot	稀稀疏疏	sparse	体质弱	weak	三喜临门	good news	面色如土	panic with pale face	楞楞	bewildered	领导	leader
带节奏	shit stirring	稀稀落落	sparse	体质虚弱	weak	喜得贵子	Congratulations on your new baby	不敢说话	dare not speak	语塞	speechless	的是	is
添乱	shit stirring	苟活	linger on	气虚血虚	weak	好事成双	good things come in pairs	不敢吭声	dare not speak	哑口无言	speechless	人民日报	People's Daily
凭什么	why	苟延	linger on	气血不足	weak	喜上加喜	double happiness	心颤	panic	怔住	startled	建议	suggestion
憨批	foolish	苟且偷生	linger on	脾虚	weak	吉祥富贵	auspicious wealth	惊骇不已	horrified	楞住	startled	都在	all in
自私	selfish	残喘	linger on	气血虚	weak	迎福	auspicious	胆战	panic	哑然	startled	都不	neither
道歉	apologize	萎顿	withered	阴虚	weak	吉祥平安	auspicious and safe	整天提心吊胆	worried all day	结结巴巴	stutter	评论	comment
彻查	thorough investigation	形容枯槁	withered	脾气虚	weak	呈祥	auspicious	受怕	fearful	讷讷	dazed	境外	abroad
尼玛	damn it	委顿	withered	气血两虚	weak	纳福	auspicious	提心掉胆	fearful	一时语塞	speechless	一点	a little
滚	fuck off	奄奄	withered	阳虚	weak	富贵吉祥	wealth and good fortune	汗毛直立	scared	呆愣愣	bewildered	也不	nor
地域黑	region discrimination	气若游丝	withered	血虚	weak	福寿	wish you a long life	后背发凉	scared	傻掉	bewildered	孩子	child
活该	deserve it	气息微弱	withered	弱质	weak	吉祥	auspicious	毛骨	scared	无语了	speechless	吃	eat
不配	unworthy	满目苍凉	desolate	文弱	weak	福禄	auspicious	毛骨耸然	stunned	傻了	bewildered	好好	well
下台	Step down	疮痍	battered	柔柔弱弱	weak	吉祥如意	good luck	畏畏缩缩	cringe	呆住	bewildered	昨天	yesterday
憨	silly	遍体鳞伤	battered	柔弱不堪	weak	喜道	good luck	战兢兢	fearful	傻了眼	bewildered	全国人民	whole citizens
狗	dog	伤痕累累	battered	弱不经风	weak	喜庆色彩	festive atmosphere	诚惶诚恐	fearful	定定	bewildered	钱	money
处罚	punishment	满目苍夷	desolate	苍白	pale	新年气氛	new year atmosphere	兢兢战战	fearful	呆滞	sluggish	我就	i will
放过	let go	支离破碎	fragmented	虚弱时	weak	喜兴	joyful	谈虎色变	fearful	目光呆滞	dull-eyed	快	quick
妈的	shit	满目疮痍	devastated	虚弱状态	weak	红色喜庆	joyful	畏之如虎	fearful	表情木然	look stupid	宣传	publication
打脸	face slap	残破不堪	dilapidated	虚弱不堪	weak	喜庆欢乐	festive joy	悚然	horrified	漠然	indifferent	家里	home
做个人	be a person	得千疮	battered	身体虚弱	weak body	吉祥喜庆	auspicious and joyful	惊地	startled	入神	startled	这样的	such
跑出来	run out	百孔	battered	极度虚弱	extremely weak	喜庆吉祥	auspicious and joyful	大惊	shocked	怔怔地	startled	新闻	news
艹	fuck	身体越来越差	getting worse	变弱	weaken	妙哉	nice	骇然	shocked	愣怔	dumbfounded	事情	matter
追责	accountability	越来越糟糕	getting worse	大衰	great decline	赏心乐事	pleasure	心胆俱寒	frightened	楞神	dumbfounded	朱一龙	Zhu Yilong
问责	accountability	越来越差	getting worse	衰颓	decline	人生一大乐事	a great joy in life	骇人	frightened	怔怔	startled	天天	everyday
无知	ignorance	一年不如一年	getting worse	衰败	decay	幸事	fortunately	最恐怖	most terrifying	傻愣愣	startled	国外	foreign
通报批评	criticism	每况	getting worse	衰竭	exhaustion	一件美事	a good thing	非常恐怖	very horrible	呆愣	dumbfounded	也要	also
免职	dismissal	受挫	frustrated	渐衰	fade away	快事	happy event	诡异	weird	愣愣	startled	江苏	Jiangsu
这样的人	such people	重振旗鼓	frustrated	极度衰弱	extremely weak	妙事	wonderful thing	可怕的	scary	发怔	startled	都有	both have
报警	call the police	陷入低谷	suffer	衰退	decline	好的事情	good thing	可怕	horrible	百无聊赖	startled	广东	Guangdong
老子	I (rude)	遭受打击	suffer	年老体衰	aging and frail	好事来	good things come	充满恐惧	full of fear	独自发呆	startled	做好	do well
歧视	discriminate	跌入低谷	suffer	年事已高	aging	大好事	great thing	内心的恐惧	fearful	呆呆地	dazed	一级响应	first level response
害人害己	hurt self and others	一败涂地	defeated	年迈	aging	一件好事	a good thing	死亡的恐惧	fear of death	一直发呆	dazed	控制	control
生气	angry	受到打击	defeated	身体多病	sick	好事儿	good thing	恐惧感	fearful	想心事	dazed	开学	start of school
丢人	shame	大不如前	not as good as before	年迈体弱	aging and frail	好事情	good thing	恐惧……	fearful	发着呆	dazed	东西	thing
键盘侠	keyboard man	跌入谷底	fell to the bottom	病车	sick	好事连连	good things keep coming	未知的恐惧	unknown fear	呆坐	dazed	内蒙	Inner Mongolia
抓起来	sentence	一跌再跌	defeated	身体不适	physical discomfort	喜事来	happy event	敬畏	in awe	呆呆	dazed	求	beg
讽刺	satire	急速下滑	rapid decline	带病工作	work with illness	添喜	happy event	惧意	fear	惊诧不已	surprised	增加	increase
喷子	criticising	大受打击	hit hard	带病上岗	work with illness	喜事临门	happy event	畏怯	timid	心生疑惑	doubt	里	inside
投毒	poison	直线下降	rapid decline	体衰	sick	好事不断	good things keep coming	深恐	fearful	弄不明白	doubt	什么时候	when
傻子	fool	跌至谷底	rapid decline	久病体虚	weak	大喜事	happy event	小心翼翼	cautiously	想不透	can't figure it out	都没	not at all
屁	fart	溃败	defeated	体虚	weak	喜事连连	good things keep coming	惟恐	fear	不得其解	puzzled	复工	resume work
不听劝	don't listen to advice	已无退路	defeated	气血两亏	weak	添丁	new born	唯恐	fear	摸不着头脑	puzzled	红十字	Red Cross
贪	greedy	大势已定	defeated	久病不愈	weak	喜事儿	happy event	深怕	afraid	不能理解	can't understand	只能	can only
害人	harmful	兵败如山倒	defeated	突然生病	suddenly sick	牛气冲天	auspicious	退缩	withdraw	想不通	can't figure it out	公布	announce
人性	human nature	败局已定	defeated	重病	seriously ill	虎虎	auspicious	感到恐惧	feel scared	不可理解	incomprehensible	微博	Weibo
害了	harmed	气数已尽	defeated	卧床	bedridden	生威	auspicious	会害怕	afraid	百思不得其解	puzzled	黑龙江	Heilongjiang
死刑	death penalty	日暮途穷	defeated	一病不起	bedridden	虎虎生风	auspicious	我害怕	i am afraid	令人费解	confusing	回家	go home
某些人	some people	明日黄花	defeated	缠绵病榻	bedridden	昂头挺胸	auspicious	感到害怕	feeling scared	难以理解	hard to understand	出	out
猪	pig	昨日黄花	defeated	卧床不起	bedridden	昂首阔步	auspicious	担心害怕	worried and afraid	皱起眉头	frown	疑似	suspected
批评	criticize	江河日下	defeated	卧病在床	bedridden	昂首挺胸	auspicious	很害怕	scared	有疑	suspicious	都能	can
对得起	worthy of	日落西山	defeated	病卧	bedridden	风云人物	a legendary person	胆怯	timid	疑惑重重	doubtful	中国人	Chinese
他妈的	damn it	日暮西山	defeated	身染重病	severely ill	独霸一方	dominate	非常害怕	terrified	扑朔迷离	confusing	我想	I think
鬼	ghost	转攻为守	turn offense to defense	重病缠身	severely ill	叱咤江湖	a glorious moment	狂性大发	frantically	蹊跷	confusing	我大	big
毒	poison	全力反击	fight back	病中	sick	风光一时	a glorious moment	疯狂地	frantically	疑点重重	doubtful	小区	community
绝了	speachless	后继无力	defeated	身体欠佳	poor health	传奇人物	a legendary person	大喊大叫	yelling	可疑之处	suspicious	去了	went
假	fake	败势	defeated	病重	seriously ill	雄霸一方	dominate	疯子	mad	疑窦丛生	suspected	我也	I also
该死	damn	久战	long battle	身体抱恙	body ill	呼风唤雨	dominate	失去理智	lose your mind	疑云重重	suspicious	老百姓	common people
恶意	malicious	困兽犹斗	defeated	身体有恙	ill	叱咤	glorious	歇斯底里	hysteria	疑窦	doubt	点	point
好意思	dare	败象	failure	病体	sick	叱诧	glorious	疯掉	go crazy	迷团	mystery	家人	family
笑话	joke	油尽灯枯	run out of oil	抱恙	sick	叱诧风云	glorious	疯了	crazy	迷案	mystery	来了	coming
惩罚	punish	不支	defeated	病久	long illness	攻无不克，战无不胜	invincible	发了疯	go crazy	谜案	mystery	买	purchase
过分	excessive	经济下滑	economic downturn	多病	sickly	神气十足	glorious	抓狂	crazy	打问号	question mark	看着	watching
坏	bad	衰朽	decrepit	疾病折磨	disease torment	威震四海	majestic	崩坏	collapse	未知数	unknown	肯定	affim
骂人	curse	渐衰	decrepit	又渴又饿	thirsty and hungry	顾盼自雄	majestic	崩溃边缘	on the brink of collapse	黑人问号	question mark	人员	personnel
腐败	corruption	衰弱	decrepit	疲兵	weary soldiers	威震四方	majestic	全盘崩溃	collapse	大问号	question mark	做的	made
烂	rotten	失势	lose power	又饥又渴	hungry and thirsty	威震八方	majestic	崩塌	collapse	各种疑问	questionable	非典	SARS
缺德	wickedness	家道中落	decrepit	倥偬	suave	威严无比	majestic	绝望	despair	疑虑	doubt	上海	Shanghai
报应	retribution	家道败落	decrepit	跋涉	trek	飒爽	majestic	精神崩溃	mental breakdown	目眩	dizzy	才是	is
罪	crime	风光不再	decrepit	奔劳	long journey	煞爽	majestic	大崩溃	collapse	两眼昏花	dizzy	跑	run
的脸	face slap	末落	decrepit	倦容	tiredness	飒爽英姿	sassy and heroic	彻底崩溃	completely collapsed	头晕脑涨	dizzy	好多	many
不负责任	irresponsible	势微	decrepit	长途跋涉	long journey	英挺	sassy and heroic	奔溃	crash	懵了	dazed	消息	information
丢脸	shame	曾经辉煌	decrepit	一路奔波	long journey	气宇轩昂	sassy and heroic	严峻	severe	懵	dazed	先	first
恶心	disgusting	式微	decrepit	一路风尘	long journey	器宇轩昂	sassy and heroic	糟糕	severe	脑袋发晕	dizzy	说的	said
可恨	hateful	消亡	die out	耗竭	exhausted	英气逼人	heroic	更令人担忧	more worrying	头昏眼花	dizzy	好了	all right
坐牢	go to jail	崛起	rise	用光	run out	英气勃发	heroic	令人汗颜	worrying	晕忽忽	dizzy	还不	not yet
放屁	fart	日渐式微	decrepit	枯竭	exhausted	英气勃勃	vigorous	状况不容乐观	the situation is worrisome	晕晕	dizzy	的吗	of
烂透	lousy	衰微	decrepit	殆尽	exhausted	神气活现	lively	令人忧虑	worrying	晕呼呼	dizzy	还没	not yet
嫌	dislike	兴盛	flourish	消耗掉	use up	披坚执锐	heroic	状况堪忧	worry situation	不清醒	unconscious	红会	Red Cross
吐了	vomited	衰亡	decrepit	耗完	run out	雄赳赳气昂昂	majestic	并不乐观	not optimistic	晕乎	dizzy	广西	Guangxi
屎	shit	走向衰落	decrepit	耗空	wasted	雄赳赳地	majestic	令人担心	worrying	眩晕感	dizziness	特别	special
贪官	corrupt officials	枯败	withered	耗干	drained	昂昂	majestic	让人担忧	worrying	昏然	dizzy	延迟	delay
蛀虫	moth	逝去	pass away	消耗殆尽	run out	雄赳赳	majestic	前途堪忧	worrying future	昏昏然	dizzy	本来	originally
毒王	poison	凋残	withered	耗光	run out	纠纠	majestic	忧戚	worry	晕沉沉	dizzy	工作	work
无耻	shameless	民生凋敝	withered	延滞	stagnant	雄纠纠	majestic	疑惧	suspicion	晕沉	dizzy	农村	rural area
欠	owe	残败	withered	滞涩	stagnant	威名	prestige	很焦虑	very anxious	昏昏	dizzy	江西	Jiangxi
贩卖	trafficking	一片萧条	depression	阻滞	stagnant	雄威	prestige	心理焦虑	psychological anxiety	如梦如幻	dreamlike	防护	protection
失职	dereliction of duty	萧条	depression	停滞	stagnant	声威	prestige	紧张和焦虑	nervousness and anxiety	迷醉	intoxicated	央视新闻	CCTV news
玩意儿	hell	嚎啕	cry	行动缓慢	slow moving	好威风	so majestic	过度焦虑	excessive anxiety	如梦似幻	dreamlike	让人	let people
你大爷	damn	痛哭不止	cry	减慢	slow down	功成名就	become famous	产生焦虑	generate anxiety	难以言说	inexplicable	王俊凯	Wang Junkai
愤怒	anger	大哭	cry	缓慢	slow	仕途顺利	successful career	感到焦虑	anxious	无可名状	inexplicable	确实	really
屁用	fart	嚎啕大哭	cry	速度缓慢	slow	光耀门楣	successful	焦虑状态	anxiety	难以描述	inexplicable	这些人	these people
秋后算账	settle later	号啕大哭	cry	行动迟缓	slow action	富贵	successful	焦虑感	anxiety	莫可名状	inexplicable	给我	give me
台独	Taiwan independence	老泪横流	cry	滞缓	slow	黄腾达	successful	焦虑……	anxiety	难以言喻	inexplicable	国内	domestic
气愤	angry	伤心不已	sad	迟钝	slow	步步高升	successful	隐忧	anxious	不可名状	inexplicable	云南	Yunnan
甩锅	push responsibility	夜夜失眠	insomnia every night	动作迟缓	slow movement	升官发财	get promoted	忧心忡忡	worried	无法言喻	inexplicable	潜伏期	incubation period
贪污	corruption	以泪	cry	喘	breathless	官运亨通	successful career	担扰	worry about	难以言语	inexplicable	麻烦	trouble
警告	warn	茶不思饭不想	depression	一缓	take a break	青云直上	successful career	至于吗	worried	难以言状	inexplicable	也没	also not
害死	killed	茶饭不思	depression	缓神	take a break	平步青云	successful career	惊吓	scared	无以名状	inexplicable	城市	city
不听话	disobedient	整天以泪洗面	cry all day	缓气	take a break	兴隆	prosperous	虚惊一场	false alarm	很困惑	very confused	老人	elderly
真他妈	fucking	放声大哭	cry loudly	缓过	slow down	满怀希望	hopeful	不踏实	unreliable	感到困惑	confused	好像	like
黑心	black heart	痛哭失声	cry bitterly	劳心	painstaking	信心百倍	confident	不知所从	unreliable	搞不明白	don't understand	看了	watched
人祸	man-made disaster	放声痛哭	cry out loud	操劳过度	overwork	斗志昂扬	high spirits	恐慌心理	panic	奇怪	strangeness	日本	Japan
罪人	sinner	悲从心来	sorrow from the heart	过度操劳	overwork	雄心壮志	ambitious	恐慌情绪	panic	很疑惑	very confused	人的	human
闭嘴	shut up	流下泪来	cry	劳碌奔波	toil	信心满满	full of confidence	心理恐慌	psychological panic	纳闷儿	wondering	河北	Hebei
最起码	at least	泪水盈眶	tears in the eyes	劳碌	toil	雄心勃勃	ambitious	心急火燎	anxious	惊诧莫名	surprised inexplicably	数据	data
打死	beat to death	泪眼婆娑	tears in the eyes	奔波劳碌	toil	满志	full of ambition	急急	in a hurry	一脸疑惑	puzzled	不用	need not
重罚	heavy penalty	为之动容	moved	劳心劳力	toil	雄心万丈	ambitious	急忙忙	in a hurry	茫然不解	at a loss	好吗	alright
吐出来	spit it out	热泪盈眶	tears in the eyes	日夜操劳	toil	人逢喜事精神爽	people are vigorous when they have happy news	急匆匆	in a hurry	困惑不解	perplexed	发	send
死活	living or dead	忍不住流泪	can't help crying	强弩之末	drained	名利双收	fame and fortune	急冲冲	rush	疑惑不解	puzzled	说了	said
好气	so angry	落泪了	cry	倦态	tiredness	风光无限	successful	急急忙忙	hurriedly	诧异	surprised	估计	estimate
辣鸡	rubbish	潸然落泪	weeping	败象	drained	情场得意	successful in relationship	心惊	frightened	不解	puzzled	新冠	COVID
作死	seek death	失声痛哭	cry	显疲态	fatigue	春风得意马蹄疾	vigorous	胆颤	tremor	忘性大	forgetful	不想	don't want
瞎跑	escape	痛诉	complain	老态	fatigue	hhhhh	laugh	心惊胆寒	frightened	记忆力减退	forgetful	带	bring
杀人	kill	泣不成声	sobbing	反弹乏力	weak rebound	hhhh	laugh	惊恐地	in horror	记忆衰退	forgetful	我都	i also
自私自利	selfishness	痛苦流涕	cry	明显走弱	significantly weaker	啊哈哈哈	laugh	心有余悸	frightened	记性差	forgetful	还能	can still
洗白	wash off	一把鼻涕一把泪	cry	趋弱	weakening	哈哈哈哈哈哈	laugh	惊魂甫定	shocked	健忘症	forgetful	我家	my home
恨	hatred	痛哭流涕	cry	大幅下挫	fell sharply	嘿嘿嘿嘿	laugh	惊魂不定	shocked	记忆力衰退	forgetful	中央	central
圣母	Virgin	泣泪	weep	走势疲软	weakened	嘿嘿一笑	laugh	惊慌失色	panicked	记忆减退	forgetful	中	middle
骚	show off	泪下	cry	走弱	weakened	嘻嘻	laugh	慌张失措	panicked	忘事	forgetful	回	back to
指责	accuse	泪洒	cry	活活	alive	嘿嘿……	laugh	慌忙	hurried	善忘	forgetful	多了	too much
键盘	keyboard	依依难舍	reluctant to part	累趴	tired	啊哈哈哈哈	laugh	急三火四	anxious	容易健忘	forgetful	湖南	Hunan
废青	obsolete young guys	泪奔	cry	累坏	exhausted	嘿嘿嘿	laugh	急慌慌	panic	神思恍惚	in a trance	乱跑	run around
营销号	spam	依依惜别	reluctant to part	气死	pissed off	嘻嘻嘻	laugh	慌慌忙忙	hurriedly	精神恍惚	in a trance	村里	village
讨厌	hate	忍痛	reluctantly	半死	exhausted	哈哈哈哈哈	laugh	慌不择路	panic	闹闹哄哄	noisy	重庆	Chongqing
遭	suffer	掩泪	cry	累惨	exhausted	哈哈哈哈	laugh	逃去	flee	乱成	noisy	回去	go back
恶劣	bad	忍痛割爱	reluctant to part	累不死	tired	十分开心	very happy	逃窜	flee	吵吵嚷嚷	noisy	刚	just
操	damn it	惜别	reluctant to part	累垮	exhausted	乐疯了	very happy	狼狈逃窜	fled in embarrassment	乱轰轰	noisy	辽宁	Liaoning
芬芳	scold	含泪	tearful	累个	tired	得意的笑	smug smile	奔逃	flee	闹哄哄	noisy	酒精	alcohol
谢罪	apologize	泪别	tearful	头晕乏力	dizziness and fatigue	颇为得意	quite proud	仓皇而逃	fled in a hurry	一团乱	messy	少	few
杠精	criticising	哭	cry	白天嗜睡	drowsiness	得意扬扬	proud	仓皇逃窜	flee in a hurry	乱得	messy	自费	own expense
口吐	vomiting	哭泣	cry	精神差	fatigue	很得意	very proud	凄惶	flee in a hurry	糟乱	messy	卖	sell
欺负	bully	泪流	cry	思睡	sleepy	得意地笑	smile triumphantly	仓皇失措	panic	乱乱的	messy	治愈	cure
抹黑	smear	流泪不止	crying nonstop	四肢无力	drowsiness	得意非凡	triumphant	发憷	frightened	眼晕	dazzling	时间	time
港独	Hong Kong Independence	掉眼泪	tears	出现嗜睡	drowsiness	洋洋自得	complacent	头皮发麻	frightened	眼都花	dazzling	防控	prevention and control
吐槽	complaints	掉泪	tears	身体乏力	drowsiness	热火朝天	lively	不自在	uneasy	目眩神迷	dazzling	请求	ask
太过分	too much	流眼泪	tears	全身乏力	weary	好不热闹	lively	发虚	frightened	令人目不暇接	dizzying	坐标	coordinate
想骂人	want to scold someone	一病不起	fall sick	疲劳乏力	fatigue	不亦悦乎	pleased	发怵	frightened	目不暇给	dazzling	所有人	all people
人血馒头	human blood buns	一命归西	pass away	气短	shortness of breath	乐乎	pleased	发寒	frightened	应接不暇	overwhelmed	送	deliver
不报	conceal	垂垂老矣	aging	出现乏力	fatigue	乐此不彼	pleased	直发毛	frightened	令人眼花缭乱	dazzling	报道	report
真特么	fucking	也哉	sigh	明显乏力	fatigue	不亦说乎	pleased	惊恐万分	terrified	眼花撩乱	dazzling	大理	dali
气死人	infuriating	嗟乎	sigh	费神	bother	乐呼	pleased	惊惧	horrified	目不暇接	dazzling	通知	notify
被删	deleted	嗟夫	sigh	挺累	tired	玩得不亦乐乎	have a great time	惊惶失措	panic	看的眼花缭乱	dazzled	聚会	reunion
借口	excuse	悲乎	sigh	真累	tired	两眼放光	pleased	心跳加速	heartbeat become faster	无序	disorder	不给	not give
愚蠢	madness	惜哉	sigh	耗精力	exertion	乐得合不拢嘴	pleased	出冷汗	cold sweat	啰里啰嗦	long-winded	床位	bed
你妈	damn it	痛哉	sigh	耗费体力	exertion	喜形于色	joyful	胸闷	chest tightness	啰啰嗦嗦	long-winded	甘肃	Gansu
偷	steal	悲哉	sigh	耗体力	exertion	笑逐颜开	smile	心慌气短	flustered and short of breath	不知所云	incomprehensible	推迟	put off
什么东西	what	悲夫	sigh	累心	tired	花枝乱颤	smile	头晕	dizziness	罗罗嗦嗦	wordy	听	hear
坐地起价	raise price	哀哉	sigh	累死人	exhausted	笑得合不拢嘴	laugh	心悸	palpitations	言不及义	injustice	措施	measure
二流	second-rate	倒大霉	unlucky	太累人	exhausted	直乐	laugh	张惶	zhang xian	乱蓬蓬	matted	入境	entry
丧尽天良	desolate	死翘翘	pass away	劳倦	tired	直笑	laugh	忧急	anxious	蓬乱	disheveled	陕西	Shanxi
坏人	bad guy	真完	defeated	劳顿	tired	大笑不止	laugh	惶急	anxious	拉拉杂杂	lara miscellaneous	都会	can
可恶	hateful	搞不好	unfortunately	鞍马劳顿	tired	笑个不停	laugh	慌急	panic	失序	out of order	生命	life
明知道	knowing that	玩完	finished	恫	tired	前仰后合	laugh	发急	flustered	倒错	inverted	就好	just fine
渎职	malfeasance	死掉	die	擞	tired	兴致勃勃	excited	心里慌	flustered	颠倒	reverse	转发	repost
老鼠屎	rat shit	全完	all over	恚	tired	兴奋地	excited	心慌慌	flustered	迷眼	fascinated	事	thing
该死的	damn it	死定了	dead	懊	tired	精神大振	energetic	闲得	nothing to do	乱舞	flurry	回国	back home country
干嘛呢	what are you doing	彻底完蛋	all over	痪	tired	眼睛一亮	surprised	心里发慌	panic	迷乱	confusion	让我们	let us
不欢迎	not welcome	奄奄一息	dying	喑	tired	惊喜不已	surprised	惊恐	panic	迷人眼	confusion	人数	number of people
追究	investigate	嗝屁	hiccup	怠	tired	兴奋异常	excited	焦急	anxious	零零落落	scattered	的我	of me
太可恶	hateful	没气	out of breath	累瘫	tired	激动万分	excited	忐忑的心情	anxious mood	零落	scattered	我在	i am here
傻	silly	停止呼吸	stop breathing	累到	tired	兴高彩烈	happy	惶惶然	panic	凌乱不堪	messy	他们的	their
抵制	resist	死透	dead	体力耗尽	exhausted	绚丽灿烂	gorgeous	揣揣	panic	手忙	busy	让我	let me
糊弄	fool	断了气	pass away	身心俱疲	exhausted	灿烂的文明	splendid civilization	心烦气燥	upset	乱成一团	messy	工作人员	staff member
瞒	conceal	逝去的	pass away	筋疲力竭	exhausted	灿烂夺目	splendid	惊悸	frightened	脚乱	messy	孝感	Xiaogan
白眼狼	ungrateful terror	魂归故里	pass away	软瘫	exhausted	绚烂多彩	splendid	不得安生	uneasy	乱作一团	messy	真的很	really
脑残	moron	葬身	buried	脸色惨白	pale face	光明灿烂	splendid	彻夜难眠	insomnia	匆忙	hurry	更多	more
开除	expelled	安息地	resting place	委靡	exhausted	灿烂的历史	splendid history	不得安宁	no peace	忙碌	hurry	上报	report
责任人	responsible	安息	rest in peace	瘫软	limp	光辉夺目	splendid	令人恐怖	scary	忙成一团	hurry	学校	school
恨死	hatred	葬	burial	面色惨白	pale	灿烂	splendid	令人惊骇	shocking	慌乱	panic	视频	video
有毒	poisonous	安息之地	resting place	神情萎靡	weary	灿烂辉煌	splendid	令人毛骨悚然	frightened	手忙脚乱	in a hurry	几天	few days
逃跑	run away	被埋葬	be buried	软倒	limp	烁烁	splendid	令人不快	unpleasant	烦乱	upset	前	forward
什么鬼	what the hell	埋葬	bury	灰败	weary	晶光	splendid	令人困惑	confusing	纷纭	divergent	天津	Tianjin
严惩不贷	severe punishment	埋骨	buried bone	萎顿	weary	金光四射	splendid	令人恐惧	frightening	大乱	chaos	山西	Shanxi
原地爆炸	exploding	永眠	pass away	极度疲惫	exhausted	金光闪烁	splendid	惶惶	panic	乱纷纷	messy	早就	long ago
不负责	irresponsible	阴阳相隔	part forever	疲惫……	exhausted	光华四射	splendid	不可终日	frightening	纷繁	messy	香港	Hongkong
太自私	too selfish	两隔	part forever	工作劳累	tired at work	绽放光芒	dazzling	心惊胆跳	frightening	失调	messy	聚集	gather
官僚	bureaucracy	阴阳两隔	part forever	过于劳累	overworked	光彩夺目	dazzling	履薄冰	frightening	絮乱	messy	症状	symptom
犯罪	crime	天人永隔	part forever	身体劳累	physical fatigue	光芒璀璨	dazzling	寒毛直竖	frightening	无秩序	no order	取消	cancel
作秀	show off	诀别	part forever	奔波劳累	toil	耀眼的光芒	dazzling	如鲠在喉	uneasy	很混乱	very messy	自觉	conscious
官官相护	official guard	永诀	part forever	精神不济	drowsiness	耀眼光芒	dazzling	如芒	uneasy	混乱状态	chaotic state	越来越多	more and more
偏见	bias	身死	dead	发困	sleepy	耀眼	dazzling	坐针	uneasy	混乱的局面	chaotic situation	空投	airdrop
故意隐瞒	deliberately conceal	死于非命	lose one's life	犯困	sleepy	耀眼夺目	dazzling	如芒在背	uneasy	混乱无序	chaotic	李文亮	Li Wenliang
骗子	fraud	丧身	lose one's life	体乏	tired	光芒耀眼	dazzling	慌慌	panic	一片混乱	it's a mess	会有	there will be
拉出去	chase out of	陨命	lose one's life	乏困	sleepy	万丈光芒	dazzling	直跳	panic	更加混乱	more chaotic	学生	student
细品	double think	惨死	tragic death	累啊	tired	光芒四射	dazzling	乱跳	panic	极度混乱	extreme chaos	官员	official
嫌弃	dislike	命丧	lose one's life	感觉累	tired	瓦亮	bright	怦怦直跳	panic	混乱不堪	chaotic	反正	anyway
贼	thief	命丧黄泉	lose one's life	更累	more tired	明亮亮	bright	没底	uneasy	纷杂	messy	听到	hear
恶毒	vicious	受委屈	aggrieved	不累	not tired	光闪闪	bright	心怀忐忑	uneasy	繁乱	messy	的事	thing
祸国殃民	harm the country and the people	很委屈	aggrieved	身累	tired	闪着光	shining	心中忐忑	uneasy	无章	messy	没人	no one
阴谋论	conspiracy	小委屈	aggrieved	特别累	very tired	闪闪发光	twinkling	揣揣不安	uneasy	杂乱不堪	messy	官方	official
这群人	this group of people	受了委屈	aggrieved	累呀	tired	闪闪亮	shiny	恐慌不安	panic	杂乱无序	messy	专家	expert
草	fuck	失望啊	disappointed	累是	tired is	闪亮闪亮	shiny	惶惑不安	uneasy	半梦半醒间	half-dream and half-wake room	数字	number
吐口水	spit	非常失望	disappointed	很累	very tired	亮晶晶	shiny	慌恐	panic	晕晕沉沉	dizzy	发生	happen
喷了	scold	期待落空	disappointed	疲敝	tired	闪亮亮	shiny	惶恐不已	panic	昏沉沉	dizzy	时	time
关起来	prisoned	感到失望	disappointed	疲备	tired	闪闪发亮	shiny	惊恐不安	panic	半睡半醒	half asleep	大的	big
辜负	let down	很失望	disappointed	疲力	fatigue	清新活泼	fresh and lively	夜不能眠	can't sleep at night	半梦半醒	half dream and half awake	早	early
驱逐出境	deport	好孤单	lonely	疲累不堪	exhausted	色彩鲜明	bright colors	坐卧不安	restless	昏昏沉沉	dizzy	亲戚	relative
滚蛋	go off	孤单一个人	lonely	疲困	tired	明快的色彩	bright colors	坐立难安	restless	七晕	dizzy	的啊	of
难听	ugly	冷清清	lonely	心未	tired	活泼跳跃	lively jumping	乱了方寸	messed up	找不到北	can't find north	社会	society
官商勾结	collusion between officials and businessmen	自哀	mourning	情未	tired	色彩明快	bright colors	方寸大乱	chaos	晕头	dizzy	回复	reply
不上报	conceal	伤春悲秋	mourning	寐	sleepy	色彩明亮	bright colors	慌了手脚	panicked	找不着北	dizzy	消毒	disinfect
踏马	damn it	孤芳自赏	mourning	醒梦	sleepy	简洁明快	concise and lively	心里很乱	panicked	头晕脑胀	dizziness	发布	release
骗	cheat	自怨	self-blaming	思君	sleep	轻松明快	concise and lively	乱极	chaos	七荤八素	seven meat and eight vegetables	省	province
千古罪人	sinner	自哀自怜	self-pity	病酒	sick wine	简单明快	concise and lively	心乱	upset	头脑发晕	dizzy	实在	really
怼	hate	自怜自艾	self-pity	倦客	tired	清新明快	fresh and lively	慌神	panic	头脑发昏	dizzy	全世界	worldwide
公知	known	自艾自怜	self-pity	眠	sleep	辉煌时刻	glorious moment	惶然	panic	头昏脑胀	dizzy	扩散	diffusion
一帮	a bunch of	自怨自艾	self-pity	慵	sleepy	光辉的历史	glorious history	失措	flustered	昏头转向	dizzy	有些人	some people
奇葩	weird	自怜	self-pity	憔	drowsiness	最辉煌	most brilliant	慌乱无措	flustered	傻乎乎	silly	任嘉伦	ren jialun
狗官	bad officer	势单力孤	lonely	身体疲倦	tired	辉煌的时代	glorious times	心情烦躁	restless	就这么莫名其妙	inexplicable	检测	detect
她妈	fucking	四面受敌	lonely and helpless	乏累	tired	曾经辉煌	glorious history	心神不宁	restless	健忘的人	forgetful person	内蒙古	Inner Mongolia
滚吧	get out	孤独无依	lonely and helpless	疲惫感	drowsiness	历史辉煌	glorious history	心烦意燥	upset	粗心的妈妈	careless mother	信息	information
太气	too angry	孤苦无依	lonely and helpless	身心疲劳	physical and mental fatigue	辉煌灿烂	glorious	心烦	upset	粗心马虎	careless	父母	parents
呵呵	mock	孤苦	lonely	极度疲劳	extreme fatigue	辉煌时代	glorious times	心烦气躁	upset	粗枝大叶	careless	还没有	not yet
故意	deliberately	很孤单	lonely	身体疲劳	physical fatigue	辉煌历史	glorious history	愁眉苦脸	upset	忘东忘西	careless	听说	it is said that
坚决	resolutely	很孤独	lonely	疲劳感	fatigue	辉煌的历史	glorious history	神不守舍	upset	丢三落四	careless	又是	again
呵	mock	孤独了	lonely	疲倦不堪	tired	向往光明	yearning for light	眉头紧锁	upset	粗心大意	careless	蝙蝠	bat
呸	Pooh	感到孤单	lonely	倦意	tiredness	光明世界	bright world	愁容满面	upset	粗心	careless	市长	mayor
别装	Don't pretend	孤单寂寞	lonely	疲累	tired	光耀	glorious	满腹心事	upset	不谙世事	ignorant	聚餐	gather
邪念	evil thoughts	生不如死	living death	孱弱	weak	代表光明	glorious	夜不成寐	sleepless at night	青涩	ignorant	信	letter
心怀不轨	ill-intentioned	不见天日	pale	浑身无力	fatigue	光辉	brilliance	茶饭不思	upset	少不更事	ignorant	有了	with
坏心思	bad mind	铅色	pale	身体无力	fatigue	充满了光明	full of light	睡不安	restless sleep	懵懂时期	ignorant period	住	live
歪念头	bad mind	铅灰色	pale	全身发软	fatigue	战胜黑暗	defeat the darkness	夜不成眠	sleepless at night	懵懂少年	ignorant boy	刚刚	just
歪念	bad mind	一片黑暗	dark	赢弱	weak	无限光明	infinite light	寝食不安	restless sleep	少不经事	ignorant	特朗普	Trump
见财起意	greedy	无血色	bloodless	全身无力	exhausted	更畅快	refreshing	睡不香	can't sleep well	懵懂的少年	ignorant boy	禁止	prohibit
歪心	bad mind	苍白的脸	pale face	软弱	weak	畅爽	refreshing	夜不能寐	can't sleep at night	青春懵懂	youthful ignorance	福建	Fujian
歹念	evil thoughts	脸色惨白	pale face	无力	fatigue	爽劲	refreshing	食不下咽	lose appetite	懵懂无知	ignorant	就不	not
歹意	evil thoughts	死灰色	pale	疲软无力	fatigue	畅意	refreshing	食不知味	lose appetite	愚昧无知	ignorance	串门	stop by
以次充好	shoddy	苍白如纸	as pale as paper	精神状态不佳	tired	淋漓	refreshing	烦杂	troublesome	愚昧	ignorance	年	year
质量差	low quality	惨白一片	pale	食欲不振	loss of appetite	酣畅淋漓	refreshing	焦燥	anxious	未开化	uncivilized	公司	company
质量不达标	low quality	低迷	downturn	精神欠佳	tired	淋漓酣畅	refreshing	心中烦躁	upset	蒙昧时代	age of obscurity	上热搜	trending
质量较差	low quality	默然	silent	四肢乏力	fatigue	畅快淋漓	refreshing	莫名的烦躁	inexplicable upset	蒙昧无知	ignorance	社区	community
假冒伪劣	fake	叹息	sigh	疲乏无力	fatigue	微喜	feel happy secretly	心里烦躁	upset	茫茫然	at a loss	就有	there is
质量不过关	low quality	一声叹息	sigh	精神疲惫	listlessness	暗自窃喜	feel happy secretly	心绪烦乱	upset	反应不过来	can't react	人都	people are
劣质产品	low quality	空空荡荡	empty	精神倦怠	listlessness	暗忖	feel happy secretly	烦闷	upset	茫然不知所措	at a loss	意大利	Italy
恶念	evil thoughts	缺乏生机	lack of vitality	精神萎靡不振	listlessness	窃喜	chuckle	烦燥	irritable	迷迷瞪瞪	bewildered	给你	give you
恶人	the wicked	一滩死水	a pool of stagnant water	精神不佳	listlessness	暗想	secretly think	烦躁	irritability	盲目从众	follow the crowd blindly	负责	responsible
有恶	evil	一潭死水	a pool of stagnant water	精神萎靡	listlessness	暗乐	dark music	感到不安	upset	盲从	follow blindly	走亲戚	visit relatives
作恶	do evil	一片死寂	dead silence	虚弱无力	weak	暗暗得意	secretly proud	紧张焦虑	upset	盲信	follow blindly	拜年	pray for new year
对恶	do evil	毫无生气	lack of vitality	气若游丝	breathless	一喜	happy	急躁不安	restless	盲目跟随	follow blindly	直播	live streaming
为恶	do evil	缺乏活力	lack of vitality	颓然	exhausted	暗笑	chuckle	恐惧不安	fear and restlessness	盲目跟风	follow blindly	人传人	person-to-person transmission
微贱	lowly	缺少活力	lack of vitality	有气没力	exhausted	打滚儿	roll over	焦虑紧张	anxiety and tension	不要盲目	don't be blind	走	go
低贱	lowly	行将就木	dying	蔫头耷脑	exhausted	自由的奔跑	freely	焦躁	restless	难以确定	difficult to determine	海南	Hainan
卑贱	lowly	整天无精打采	listless all day	懒腰	lazy	欢儿	have fun	心情焦虑	anxiety	不明确	unclear	解决	solve
小伎俩	trick	精神萎靡	listless	慢悠悠	lazy	欢地	have fun	焦虑烦躁	anxiety and irritability	不清	unclear	封	seal up
漏洞百出	crappy	病恹恹	sick	眯着眼	squinting	尽情玩耍	have fun	焦躁不安	restless	可疑	suspicious	上的	up
破绽百出	crappy	低靡	listless	洋地	lazy	疯玩	have fun	忙乱	busy	来历不明	unknown	大学生	college students
蹩脚	crappy	不振	sluggish	懒散地	lazy	自由奔跑	running freely	忙碌不堪	busy	无法判断	can't judge	戴	wore
拙略	crappy	落拓	sluggish	懒懒的	lazy	撒个欢	have fun	匆匆忙忙	in a hurry	无法确定	unconfirmed	关键	the essential
可鄙	crappy	委靡	listless	懒洋	lazy	疯跑	running freely	暗流涌动	restless	情况不明	unknown	平时	usually
龌龊	shameless	消沉	depressed	懒懒	lazy	撒欢儿	have fun	战云密布	tense situation	不清楚	not clear	生活	life
无耻下流	shameless	颓靡	depressed	怏怏不乐	listless	成功的喜悦	the joy of success	暴风雨前的平静	tense situation	未明	unknown	收到	receive
下作	shameless	颓废	depressed	没精打彩	listless	胜利的喜悦	the joy of success	暴风雨来临前	tense situation	丈二和尚摸不着头脑	confused	的不	of not
卑鄙龌龊	despicable	伤心失望	sad and disappointed	怏怏	listless	一种喜悦	joy	压城	tense situation	不知所以	confused	带着	carry
最卑鄙	despicable	感到痛心	feel distressed	倦倦	listless	喜悦感	joy	黑云压城	tense situation	大惑不解	puzzled	韩国	South korea
卑鄙下流	despicable	心冷	cold heart	病恹恹	listless	喜悦之情	joy	暴风雨前的宁静	tense situation	没来由	confused	人类	humanity
卑鄙无耻	despicable	令人寒心	cold heart	无精打采	listless	充满喜悦	full of joy	黑云压城城欲摧	tense situation	满头雾水	confused	就会	will
卑鄙	despicable	齿冷	shudder	无精打彩	listless	幸福健康	happiness and health	风雨欲来	tense situation	不明所以	confused	的吧	of
做工粗糙	bad quality	不寒而栗	shudder	蔫蔫	lingering	幸福开心	joyful and happy	狗急跳墙	tense situation	无端端	suddenly	征用	requisition
制作粗糙	bad quality	寒了心	cold heart	消极懈怠	listless	开心快乐	joyful and happy	疑神疑鬼	suspicious	莫明奇妙	unknown	劝	advise
粗制	bad quality	胆颤	tremor	惰怠	lazy	健康快乐	healthy and happy	杯弓蛇影	extremely suspicious	莫名其妙	baffling	出院	discharged
粗拙	crude	令人心寒	cold heart	倦怠	lazy	幸福快乐	happiness	惶惶不安	panic	莫名奇妙	baffling	企业	enterprise
粗陋	crude	痛心	distressed	放松学习	lazy	健健康康	healthy	惊弓之鸟	frightened bird	时隐时现	vague	飞机	airplane
工艺粗糙	crude	心凉	cold heart	马虎	lazy	幸幸福福	fortunately	人心浮动	floating	隐隐若现	vague	排查	troubleshoot
质量低劣	bad quality	蔫	listless	偷懒	lazy	春风拂面	spring breeze blowing	谣言四起	rumors spread	若影若现	vague	我妈	my mother
差劲	bad	蔫了	wilt	不松懈	not slack	乐乐呵呵	happy	风声鹤唳，草木皆兵	tense situation	一片模糊	blur	买了	bought
劣等	bad	蔫儿	wilt	不懈怠	not slack	开开心	happy	人人自危	tense situation	虚幻缥缈	blur	发烧	fever
粗制滥造	bad quality	蔫巴	wilt	怠慢	lazy	开开心心	happy	积极备战	hurrily prepare for	孰真孰假	vague	事件	event
品质低劣	bad quality	没精打彩	wilt	不敢懈怠	dare not slack off	高高兴兴地	happily	形势逼人	tense situation	云遮雾罩	blur	放	put
影响极坏	bad influence	蔫蔫	wilt	松懈	relax	惊喜若狂	surprised with joy	迫在眉睫	tense situation	真假难辨	difficult to distinguish	村	village
恶劣影响	bad influence	伤透了心	wilt	颓废	decadent	欣喜万分	very happy	不得不发	tense situation	真真假假	difficult to distinguish	家	family
极坏	extremely bad	灰意	gloomy	恹恹	listless	欢声雷动	thunderous cheers	箭在弦上不得不发	tense situation	懵懵懂懂	ignorant	看的	watch
咒骂	scold	彻底失望	thoroughly disappointed	懒洋洋	lazy	兴奋不已	excited	箭在弦上，不得不发	tense situation	不明不白	confused	深圳	shenzhen
叫骂	scold	悲痛欲绝	distraught	没精打采	listless	额手称庆	celebrate	生死一线间	tense situation	糊里糊	confused	算	calculate
狂骂	scold	悔恨交加	remorse	有气无力	weak	欢呼雀跃	cheers	危机时刻	tense situation	糊糊涂涂	confused	等着	waiting
怒了	furious	一死了之	dying	精神不振	lack of energy	开心到飞起	cheers	生死关头	tense situation	能不能	can you	非要	must
怒指	furious	失望透顶	disappointed	软弱无力	weak	爽呆	cool	万分危急	tense situation	不知道	do not know	春节	spring festival
怒批	scold	心死	heartbroken	疲倦	tired	爽	cool	紧要关头	critical moment	了吗	do you know	学学	study
痛骂	scold	彻底绝望	despair	疲劳	fatigue	乐开了花	happy	生死一线	tense situation	有没有	do you have	不出门	not going out
直斥	scold	哀莫大于心死	despair	疲乏	tired	爽歪歪	happy	生死一瞬	tense situation	几个	several	全国各地	all over the country
大骂	scold	神情沮丧	depressed	倦	tired	爽翻	cool	紧急关头	emergency	请问	why	的了	of
斥责	scold	耷拉着脑袋	depressed	疲	tired	兴高采烈地	happily	间不容发	imminent	为啥	why	襄阳	Xiangyang
痛斥	scold	悲观失望	pessimistic disappointment	乏	lack	屁颠屁颠	happily	千钧一发之际	imminent	问	ask	那种	kind
极凶	fierce	丧失斗志	loss of fighting spirit	累	tired	兴匆匆	happily	愈演愈烈	intensified	是什么	what is it	过了	pass
太凶	fierce	自暴自弃	self-destruct	困乏	tired	锣鼓喧天	vigorously	紧张时刻	tense situation	多少人	how many people	网上	online
最凶	fierce	怨天尤人	hopeless	困顿	sleepy	披红挂绿	vigorously	如箭在弦	tense situation	查	check	至少	at least
很凶	fierce	前途无望	hopeless	困倦	sleepy	欢腾	jubilation	山雨欲来	tense situation	有什么	what	就能	can
强横	tyrannical	心灰	hopeless	劳累	tired	喜庆热闹	vigorously	蓄势待发	tense situation	会不会	will it	治	rule
嗜血	bloodthirsty	意志消沉	low-spirited	疲惫	exhausted	喜笑颜开	happy smile	大战一触即发	tense situation	想知道	want to know	总	total
火大	angry	落荒而逃	flee	慵懒	lazy	喜庆气氛	festive atmosphere	即将爆发	about to break out	都不知道	do not know at all	想想	think about
心火	angry	地逃	flee	委顿	weaken	喜气	happy	无比紧张	very nervous	想问	want to ask	一家	whole family
无名之火	angry	灰头土脸	disgraced	疲软	weak	张灯结彩	festive atmosphere	神情紧张	nervous	无语	speechless	老师	teacher
无名火	angry	夹着尾巴	disgraced	精疲力尽	exhausted	满脸喜色	full of joy	严阵以待	tense situation	在哪里	where	鄂	Hubei
邪火	angry	很沮丧	frustrated	惫	exhausted	欢喜地	joyfully	杀机四伏	tense situation	干什么	what to do	妈妈	mother
怒容	angry	灰心失望	disappointed	劳乏	tired	喜孜孜	joyfully	双方对峙	confrontation	真相	the truth	一句	one sentence
愤怒的火焰	angry	罪孽深重	sinful	累人	tiring	同欢	joyfully	战争一触即发	tense situation	原因	reason	开	open
怒火燃烧	burning with anger	愧于	ashamed of	乏力	fatigue	欢欢乐乐	joyfully	气氛紧张	tension	怀疑	suspect	我也是	me too
妒火	jealous	惭愧	ashamed of	嗜睡	lethargy	乐无边	joyfully	争锋相对	tension	解释	explain	上学	go to school
滔天怒火	angry	很对不起	feel sorry for	累死	exhausted	满脸笑容	joyful smile	紧张情绪	tension	有问题	has a problem	世界	world
满腔怒火	angry	对不住	feel sorry for	疲弱	weak	傻呵呵	happily	又紧张	tension	瞎	blind	我爸	my father
怒意	angry	对不起自己	feel sorry for	疲态	tiredness	笑咪咪	joyful smile	显得紧张	tension	不懂	do not know	黄冈	Huanggang
偷儿	steal	过意不去	feel sorry for	操劳	overworked	眉开眼笑	smile	紧张……	nervous	咋办	what to do	是在	is in
棒槌	beat	歉意	apology	耗尽	run out	心里美滋滋	happy	非常紧张	very nervous	有什么用	what is the use	百姓	common people
愣子	foolish	怨怼	feel sorry for	风尘仆仆	tiring	乐颠颠	happy	过度紧张	overly nervous	假的	fake	永远	forever
泼皮	rogue	歉然	feel sorry for	仆仆风尘	tiring	笑声朗朗	laugh	极度紧张	extremely nervous	可不可以	is it possible	省长	province governor
楞子	foolish	亏欠	owe	人困马乏	tiring	欢歌	sing happily	紧张不安	worrying and nervous	一堆	pile	报	report
不满情绪	dissatisfied	内疚感	guilty	疲惫不堪	exhausted	笑开颜	smile	紧张激动	nervous	核查	check	是因为	because of
心怀不满	dissatisfied	愧疚感	guilty	精疲力竭	exhausted	乐哈哈	laugh	很紧张	very nervous	乱	chaos	每次	each
不满意	dissatisfied	愧意	ashamed	声嘶力竭	hoarse	乐开怀	happily	心里不安	uneasy	明白	clear	封了	sealed
表示不满	dissatisfied	负罪	guilty	筋疲力尽	exhausted	乐逍遥	happily	挂念	worry	质疑	question	爸妈	parents
非常不满	dissatisfied	负疚感	guilty	睡眠	sleep	乐淘淘	happily	不安心	uneasy	去哪	where to go	还好	fine
双目赤红	angry	自悔	regret	生病	sick	气氛温馨	happy atmosphere	发愁	worry	哪来	where	四川	Sichuan
两眼圆睁	angry with eyes wide open	于心不安	uneasy	闹病	sick	笑语	laughter	烦心	upset	这是什么	what is this	一批	a batch
目露凶光	angry	心中有愧	guilty	患病	sick	晏晏	laughter	少操心	worry less	怎么处理	what to do	记者	reporter
面目狰狞	angry	自愧	ashamed	得病	sick	春意融融	spring in harmony	烦神	upset	不相信	do not believe	钟老	Mr. zhong
圆睁	angry	羞惭	ashamed	受病	sick	暖意融融	warmth	瞎操心	worry about	怎么回事	what happened	不应该	shouldn't
怒目	angry	痛悔	regret	染病	sick	暖融	warm	费心	worry	告知	inform	操作	operate
双目圆睁	angry	愧悔	regret	抱病	sick	暖融融	warm	十分担心	very worried	我不知道	i have no idea	非	no
怒从心起	angry	十分抱歉	feel sorry for	卧病	sick	愉悦心情	happy mood	忧心	worry	什么情况	what's the situation	减少	reduce
他恼	angry	真是抱歉	feel sorry for	病倒	sick	无比愉悦	very happy	着急	in a hurry	不公布	not announced	我要	i need to
大恼	angry	抱歉……	feel sorry for	久病	sick	更愉悦	more pleasant	很担心	very worried	还不知道	don't know yet	群众	the public
气极败坏	angry	真抱歉	feel sorry for	身患	sick	精神的愉悦	delightful	非常担心	very worried	说清楚	say clearly	别再	stop
恼羞	embarrassed and angry	抱歉啊	feel sorry for	致病	sick	令人愉悦	delightful	担心	worry	想问问	want to ask	小县城	county
涂炭生灵	miserable	实在抱歉	feel sorry for	带病	sick	愉悦感	pleasure	操心	worry	真不知道	really do not know	机场	airport
民怨四起	the people feeling angry	非常抱歉	feel sorry for	年老多病	old age and sickness	轻松愉悦	relaxed and happy	揪心	anxious	搞不懂	don't understand	打麻将	play Majiang
伤天害理	untolerable	真的很抱歉	feel sorry for	瘦弱	frail	心情愉悦	feeling good	放心不下	rest assured	谁知道	who knows	说话	say
天地不容	untolerable	很抱歉	feel sorry for	虚弱	frail	身心愉悦	physical and mental pleasure	忧念	worry	是啥	what is it	网友	netizen
神共愤	untolerable	难熬	difficult	纤弱	frail	十分高兴	very happy	紧张	nervous	看不懂	can not read	东北	northeast
倒行逆施	untolerable	不好受	difficult	弱不禁风	fragile	喜不自胜	joyful	吃紧	tight	问问	ask	三字	three characters
天理不容	untolerable	处境艰难	difficult	气虚	breathless	喜不自禁	joyful	白热化	tense situation	还以为	i thought	一群	group
共愤	anger	日子难过	difficult life	弱者	the weak	欢乐氛围	joyous atmosphere	剑拔弩张	tense situation	怎么可能	how can it be	吃的	food
出离愤怒	anger	日子不好过	difficult life	体弱	frail	欢乐时光	happy hour	刀光剑影	tense situation	具体位置	specific location	说是	said to be
气愤填膺	angry	悲哀啊	depressed	神经衰弱	neurasthenia	欢乐吧	have fun	如临大敌	tense situation	压根	at all	解放军	people's liberation army
暴跳	rage	一曲悲歌	depressed	薄弱	weak	欢乐的气氛	joyous atmosphere	一触即发	tense situation	多少钱	how much	超级	super
发冲冠	rage	长歌当哭	depressed	微弱	weak	欢声笑语	laughter	千钧一发	tense situation	去哪里	where to go	进	enter
变态	inhuman	痛悼	mourn	贫弱	poor and weak	以礼相待	treat with courtesy	箭在弦上	tense situation	查出来	find out	大部分	most
惨无人道	inhuman	含悲	sorrowful	衰微	decline	恭顺	tame	胡里胡涂	unsettled	没说	did not say	打电话	call up
令人咋舌	staggering	哭天抹泪	sorrowful	结束	end	幸福与快乐	happiness and joy	不清晰	not clear	迷惑	confuse	统一	unite
令人瞠目结舌	staggering	哭丧	sorrowful	同胞	siblings	快乐是	happiness	草木皆兵	tense situation	核实	verify	公开	public
泯灭人性	inhumane	悲愤欲绝	distraught	普通人	ordinary people	邦交	diplomatic relations	山雨欲来风满楼	tense situation	寻思	ponder	就在	at
毫无人性	inhumane	失魂落魄	distraught	不容易	not easy	感情融洽	rapport	隐隐绰绰	indistinct	什么人	who	越来越	more and more
人神共愤	indignation	捶胸顿足	distraught	感冒	cold	快乐幸福	happiness	依稀可辨	vaguely discernible	回答	reply	是有	there is
骇人听闻	appalling	哭天抢地	distraught	休息	rest	幸福和快乐	happiness and joy	焦虑不安	anxiety	行动轨迹	action trajectory	依然	still
丧心病狂	frenzied	呼天抢地	distraught	耽误	hold up	快乐与幸福	joy and happiness	不安	disturbed	证据	evidence	能力	ability
发指	indignation	心里不是滋味	sorrowful	负重前行	struggling	生活的快乐	joy of life	烦乱	upset	啥意思	what do you mean	所有的	all
跳脚	indignation	心里堵得慌	sorrowful	没完没了	endless	快乐……	happiness	食不甘味	lose appetite	该怎么办	what should i do	也会	also
臭骂一顿	scold	酸溜溜	sour	浪费	waste	消遥	joyful	心事重重	upset	不明白	not understand	上了	got on
厉声	scold	堵得慌	sorrowful	好好休息	rest well	快乐逍遥	joyful	心烦意乱	terribly upset	问下	ask	检查	an examination
怒声	scold	不对味	sorrowful	饿死	starve	神仙日子	joyful	心慌意乱	panicked	什么啊	what	酒店	hotel
破口大骂	scold	切切	sorrowful	负担	burden	自在逍遥	joyful and ease	心乱如麻	upset	忘了	forget	外面	outside
气不打一处来	get angry	嘱托	entrust	滞留	stagnant	舒坦	joyful	方寸已乱	upset	排除	exclude	面前	before
怒火万丈	angry	别意	depart	有限	limited	逍遥自在	at ease	心神不定	unsettled	不知道说什么	do not know what to say	清零	cleared
爆怒	angry	满含	full of	躺	lie	逍遥快活	joyful and ease	若有所失	unsettled	算不算	does it count	待着	stay
狂怒	furious	拳拳之心	heartful	很辛苦	tiring	欢快的节奏	cheerful rhythm	六神无主	unsettled	判断	judge	民众	people
怒火冲天	angry	但望	hope	整天	all day long	欢快活泼	cheerful and lively	神魂颠倒	unsettled	误导	misleading	年轻人	young people
触怒	offend	殷殷期望	expect	持续	continued	欢快起来	cheer up	魂不守舍	unsettled	反思	reflection	买的	bought
龙颜大怒	furious	谆谆	earnest	幸苦	tiring	活泼欢快	lively and cheerful	坐立不安	fidgeting	不懂就问	want to ask	我现在	i now
雷霆震怒	furious	眷眷	earnest	结束吧	end it	十分欢快	very cheerful	坐卧不宁	restless	没见过	never seen it	这几天	recently
掩盖事实	conceal	殷切	earnest	加班	work overtime	轻松欢快	relaxed and cheerful	惶恐不安	panic	像是	like	赞	great
装聋作哑	conceal	惶然	distraught	无能为力	powerless	轻快	brisk	惴惴不安	anxious	哪里来	where	一直在	always there
此地无银三百两	conceal	凄怨	distraught	熬	struggling	欢快的	cheerful	七上八下	anxious	忽悠	flicker	我还	i still
文过饰非	conceal	凄切	distraught	缺乏	lack	不愉快	unhappy	忐忑不安	uneasy	实际情况	the actual situation	在家里	at home
粉饰太平	conceal	哀凉	distraught	扛过去	struggling	开心愉快	happy	如坐针毡	uneasy	还能不能	can it	明明	obviously
嫁祸于人	blaming others	凄伤	sad	睡觉	sleep	快乐的	happy	芒刺在背	uneasy	该怎么	what to do	号	number
盗铃	conceal	戚然	sad	长时间	long time	愉快地	delightly	惶惶不可终日	panic all day long	做了什么	what have you done	大爷	uncle
欲盖弥彰	conceal	淡淡忧伤	sad	够了	enough	非常愉快	very happy	令人不安	disturbing	在哪儿	where	超市	supermarket
庸人自扰	mediocrity	淡淡的忧伤	sad	挤	squeeze	十分愉快	very happy	寝食难安	sleepless	咋回事	what's going on	野生动物	wild animals
气死我	driving me mad	沉痛	distraught	形式主义	formalism	轻松愉快	relax and happy	心神不安	upset	好奇	curious	吃了	ate
我恨你	I hate you	苍凉	desolate	那么久	so long	很愉快	very happy	惴惴	anxious	公布出来	announced	不去	not going
害惨	miserable	悲壮	tragic	累了	tired	会开心	will be happy	忐忑	anxious	啥呢	what	家里人	family
更恨	hate	哀色	sadness	太慢	too slow	非常开心	very happy	慌张	panic	怎么办呢	how to do it	航班	flight
气疯	mad	哀痛	grief			开心地	happily	发慌	panic	疑问	doubt	想到	think
很恨	mad	哀切	mourn			很开心	very happy	着慌	panic	什么意思	what's the meaning	还说	also said
太恨	mad	哀凄	sad			很高兴	very happy	心慌	flustered	不知道为什么	do not know why	研究	research
我恨	hate	淡淡的哀愁	sorrow			激动	excited	惊慌	panic	不知道吗	do not you know	控制住	control
恨透	hate	离愁别恨	parting			高兴起来	cheer up	惊惶	panic	听不懂	can not understand	政策	policy
责怨	blame	悲怨	sorrow			高兴地	happily	发毛	panic	怎么看	how to see	成都	Chengdu
怨怪	blame	悲思	sorrow			不高兴	unhappy	张皇	scared	纠结	struggle	撤	withdraw
怨意	resentment	愁绪	melancholy			充满活力	energetic	仓皇	panicked	怎么	how	前几天	some days ago
怨怼	resentment	愁情	sadness			富有朝气	vigorous	慌乱	panicked	为什么	why	接受	accept
冤气	anger	凄哀	sad			年轻朝气	vigorous	慌	panicked	什么	what	台湾	Taiwan
戾气	hostility	痛惜	deplore			充满青春活力	vigorous	慌手慌脚	panicked	是不是	is not it	央视	CCTV
怨念	resentment	很悲哀	sad			青春朝气	youthful vigorous	手忙脚乱	panicked	多少	how many	信阳	Xinyang
容易发脾气	short-tempered	无奈……	helpless			蓬勃朝气	vigorous	不知所措	panicked	问题	question	晚上	night
容易动怒	short-tempered	惋惜	regret			蓬勃的朝气	vigorous	张皇失措	panicked	到底	in the end	其他地方	other places
爱发火	short-tempered	悲恸	grief			朝气	vigorous	手足无措	panicked	难道	could it be that	防护服	protective suit
爱发脾气	short-tempered	哀怨	sad			充满朝气	vigorous	惊慌失措	panicked	哪里	where	安徽政府	Anhui government
脾气暴躁	short-tempered	怆	sad			很有精神	energetic	失魂落魄	panicked	咋	how	延期	postpone
脾气急躁	short-tempered	忧	worry			红光满面	vigorous	惊魂未定	shocked	哪个	which	预防	prevention
容易发怒	short-tempered	恸	grief			神采焕发	vigorous	心惊肉跳	frightened	是否	whether	有用	it works
暴躁易怒	short-tempered	怨	blame			容光焕发	vigorous	慌慌张张	panicked	哪	where	办法	method
决裂	relationship breakdown	戚戚	sad			神采飞扬	energetic	慌里慌张	panicked	处理	solve	都被	have been
兵戎相见	relationship breakdown	凄	sad			精神十足	energetic	恐慌	panicked	如何	how	保证	guarantee
刀兵相见	relationship breakdown	是悲	sad			精力充沛	energetic	无所适从	panicked	为何	why	这时候	at this moment
关系破裂	relationship breakdown	之悲	sorrow			精神充沛	energetic	没着没落	panicked	实际	actual	啥时候	when
父子反目	relationship breakdown	哀	sorrow			神清气爽	refreshed	仓惶	anxious	哪儿	where	全	whole
成仇	relationship breakdown	身体难受	uncomfortable			发愤图强	motivated	虚惊	false alarm	哪些	which	通报	announce
兄弟反目	relationship breakdown	太难受	uncomfortable			发奋图强	motivated	大题小做	make a big deal	什么样	what kind	仓库	warehouse
反目为仇	relationship breakdown	不舒服	uncomfortable			奋发进取	motivated	忧虑	concern	何时	when	还得	have to
反目	relationship breakdown	心里难受	uncomfortable			奋发努力	motivated	焦虑	anxiety	说说	talk about	温州	Wenzhou
不睦	relationship breakdown	很难受	uncomfortable			发奋	motivated	忧患	worry	能否	can	害	harmful
彻底撕破脸	relationship breakdown	非常难受	very uncomfortable			奋发向上	motivated	担忧	worries	真实数据	real data	免费	free
结仇	relationship breakdown	难受啊	uncomfortable			奋进	motivated	忧惧	fear	究竟	after all	强	powerful
撕破脸	relationship breakdown	会难过	uncomfortable			奋发图强	motivated	堪忧	worrying	真的假的	real or fake	回来了	came back
势同水火	relationship breakdown	我难过	sad			气盛	heroic	令人堪忧	worrying	你在干嘛	what are you doing	身为	as
撕破脸皮	relationship breakdown	很难过	very sad			英姿勃发	heroic	令人担忧	worry	发懵	confused	现在的	present
闹僵	relationship breakdown	非常伤心	very sad			盛气	heroic	发疯	crazy	头晕眼花	dizzy	期间	period
结怨	hatred	伤心欲绝	heartbroken			意气风发	heroic	发狂	crazy	头晕目眩	dizzy	样子	look like
刻骨的仇恨	hatred	伤心流泪	heartbroken			意气飞扬	heroic	疯癫	crazy	问号	question mark	过后	after
仇怨	hatred	心里难过	sad			意气	heroic	癫狂	crazy	疑案	suspicious case	告诉	tell
恨意	hate	伤心落泪	sad			生机活力	vitality	疯狂	crazy	疑团	doubt	广州	Guangzhou
蔑视	contempt	很伤心	very sad			焕发青春	rejuvenate	害怕	fear	疑难	difficult	不说	did not say
敌意	hostile	伤心难过	sad			焕发活力	rejuvenate	惧怕	fear	疑点	doubt	也不是	nor is it
敌视	hostile	心伤	heartbreak			新生机	new life	生怕	fear	疑云	suspicious	单位	unit
看你不顺眼	hostile	悲痛	grief			焕发光彩	vigorous	生恐	fear	疑义	doubt	呆	stay
恶言相向	hostile	怅然	uneasy			蓬勃生机	vigorous	畏惧	fear	闷葫芦	stuffy	也很	also very
不待见	dislike	伤怀	sad			焕发新生	rejuvenated	恐惧	fear	狐疑	suspicious	收	receive
看不过眼	dislike	愁肠百结	sorrowful			焕发生机	revitalize	恐怖	fear	费解	incomprehensible	呆着	stay
不顺眼	dislike	黯然泪下	cry sadly			重焕	revitalize	胆寒	terrified	百思不解	hundred times	关闭	closure
不齿	dislike	神伤	sorrowful			元气	vitality	忌惮	terrified	发呆	daze	辟谣	refute rumors
痛绝	hate	暗自神伤	secretly hurt			精神抖擞地	vigorously	惶惑	terrified	发愣	daze	发热	fever
切齿痛恨	hate	黯然伤神	depressed			抖擞精神	vigorous	丧胆	frightened	愣神儿	dumbfounded	卫健	health authority
深恶	hate	心痛	heartache			亢奋	excited	闻风丧胆	frightened	出神	daze	咳嗽	cough
非常反感	hate	泪流不止	tears keep running			鼓舞	inspire	魂飞魄散	frightened	木然	daze	这也	it also
恨之入骨	hate	揪心的痛	heartbreaking pain			热血沸腾	passionate	战战兢兢	trembling	傻眼	dumbfounded	东三省	three northeast provinces
痛恶	hate	痛苦万分	painful			振奋起来	cheer up	毛骨悚然	creepy	呆若木鸡	daze	找	find
深恶痛疾	disgusting	肝肠寸断	heartbroken			兴奋	excited	提心吊胆	fearful	张口结舌	gaping	太多	too much
真恶心	disgusting	心痛不已	heartbroken			精神振奋	uplifted	胆颤心惊	frightened	瞠目结舌	dumbfounded	讲	speak
噁心	disgusting	心如刀绞	heartbroken			为之一振	cheer for	心惊胆颤	frightened	目瞪口呆	daze	启动	start up
恶心死	disgusting	悲凉	desolate			振奋人心	uplifting	不寒而栗	frightened	发楞	daze	发展	develop
很恶心	disgusting	凄楚	miserable			富有生命力	full of vitality	噤若寒蝉	frightened	发傻	daze	影响	influence
呕	disgusting	悲切	mournful			性灵	spirit	惊恐万状	frightened	愣住	daze	重点	focus
感觉恶心	disgusting	悲凄	plaintive			生命律动	vitality	大惊失色	shocked	愣神	daze	国家的	the country's
令人恶心	disgusting	面如死灰	pale face			生命活力	vitality	面如土色	daunting	糊弄	confuse	人口	population
倒胃	disgusting	嘿然	sigh			充满生命力	full of vitality	视为畏途	daunting	故弄玄虚	confuse	媒体	media
令人作呕	disgusting	灰败	defeated			生命的活力	vitality of life	望而生畏	daunting			是要	is to
欲呕	disgusting	冷然	cold			活泼泼地	lively	望而却步	daunting			西藏	Tibet
感到恶心	disgusting	涩然	astringent			性格外向	outgoing	人心惶惶	panic			换	change
反胃	disgusting	苦涩的笑	bitter smile			活泼外向	outgoing	担惊受怕	frightened			地区	area
轻蔑	contempt	颓然	depressed			外向性格	outgoing personality	胆战心惊	tremble with fear			国人	Chinese
鄙夷不屑	contempt	长叹一声	sigh			很外向	very outgoing	心惊胆战	frightened			没有人	nobody
厌憎	hate	惨笑	sad smile			外向开朗	outgoing and cheerful	令人心悸	frantic			长	long
鄙夷	contempt	痛苦的回忆	painful memories			开朗外向	outgoing	狂乱	frantic			勤洗手	wash your hands frequently
厌恨	hate	痛苦记忆	painful memory			生机勃发	vibrant	狂躁	frantic			浙江人	Zhejiangese
痛恨	hate	内心的伤痛	heartbroken			勃勃生机	vigorous	重视	pay attention to			打牌	play cards
反感	dislike	伤疼	hurt			一派生机盎然	a bunch of vitality	封城	lock down the city			说实话	to be honest
我讨厌	annoying	烦难	upset			盎然	vigorous	赶紧	hurry up			钟	zhong
讨人厌	annoying	个中滋味	upset			绿意盎然	vigorous	输入	imported			当年	then
最讨厌	annoying	苦来	hardship			一派生机	vigorous	那么多	so many			第一	first
不喜欢	dislike	苦衷	hardship			生机盎然	vigorous	求求	please			快递	express delivery
令人讨厌	annoying	难处	hardship			龙吟虎啸	vigorous	干嘛	what			保障	assure
很讨厌	annoying	难以名状	hardship			骏马奔腾	vigorous	不让	don't let			聚	gather
非常讨厌	annoying	悲楚	hardship			鲲鹏展翅	vigorous	这么多	so much			这么多人	so many people
利欲熏心	greedy	怅惘	melancholy			闻鸡起舞	vigorous	怕	afraid			车	vehicle
捞偏门	deceive	五味陈杂	hardship			虎踞龙盘	vigorous	发现	discover			不重视	disregard
巧取豪夺	deceive	百感交集	mixed feelings			龙腾盛世	vigorous	隐瞒	hide			来信	letter
邪门歪道	deceive	心酸	sad			巨龙腾飞	vigorous	到了	arrive			接管	take over
偷鸡摸狗	deceive	酸涩	sad			龙马精神	vigorous	严防	take precautions			也可以	can also
歪门邪道	deceive	百味杂陈	mixed feelings			快活地	happily	卧槽	Oh my god			春运	spring festival
坑蒙拐骗偷	deceive	说不出的滋味	mixed feelings			蹦蹦跳跳	happily	搞	engage in			脸	face
坑蒙	deceive	锥心刺骨	heartbroken			活奔	happily	快点	hurry up			够	enough
四处招摇	deceive	心中的苦	heartbroken			连蹦带跳	jump happily	不要再	no more			旅游	travel
挂羊头卖狗肉	deceive	辛酸	bitter			精神焕发	vigorous	前线	front			火神	Huoshen
江湖骗子	deceive	折磨	torment			活虎	vigorous	命	life			提醒	remind
欺世盗名	deceive	痛苦的折磨	painful torture			精神饱满	energetic	瑟瑟发抖	trembling			心	heart
骗人钱财	deceive	煎熬	torment			精神奕奕	spirited	急一急	in a hurry			院士	academician
骗吃骗喝	deceive	绝望	despair			精神抖擞	energetic	救救	rescue			眼睛	eye
骗钱	deceive	痛苦中	in pain			龙精虎猛	energetic	严查	rigorously investigate			想的	thought
人心叵测	conspiracy	创痛	trauma			充满勃勃生机	full of vitality	天呐	Oh my god			买单	pay the bill
阴谋算计	conspiracy	所有的痛苦	all the pain			朝气勃勃	vigorous	太可怕	so horrible			想着	thinking about
钩心斗角	conspiracy	哀声叹气	sigh			生机蓬勃	vibrant	爆发	break out			湛江	Zhanjiang
勾心斗角	conspiracy	无精打彩	listless			富有生机	full of vitality	求助	ask for help			贵州	Guizhou
花言巧语	rhetoric	满腹心事	full of thoughts			充满生机	vigorous	黑	black			吃饭	have a meal
诓骗	deceive	懊丧	depressed			生机勃勃	vibrant	缺	lack			增长	increase
坑骗	cheat	落落寡欢	unhappy			富有生气	vigorous	我的天	Oh my god			网页链接	web links
坑害	entrap	无精打采	listless			生气盎然	vigorous	吓人	scary			人心	human heart
所骗	deceived	唉声叹气	moan and groan			充满生气	vigorous	导致	lead to			协和	Xiehe
蒙蔽	deceive	没精打采	listless			生气蓬勃	vibrant	慌了	panic			特殊时期	special period
愚弄	fool	愁眉苦脸	frown			生动精彩	vivid and wonderful	危险	danger			荆门	Jingmen
谎言	lie	愁眉不展	frown			生动幽默	vivid humor	紧缺	shortage			老家	hometown
欺骗别人	deceive	心事重重	preoccupied			轻松活泼	lively	抢	grab			提前	in advance
谎言欺骗	deceive	郁郁寡欢	depressed			形象生动	vivid	天啊	Oh my god			也能	can also
惹恼	annoyed	恹恹	sorrowful			生动形象	vivid	拜托	please			呼吁	call
怀恨在心	hate	不情不愿	reluctant			生动丰富	vivid and rich	千万	please don't			全家	whole family
生着气	angry	心不甘情不愿	unwilling			活泼有趣	lively and interesting	灾难	disaster			喊	call
情绪不好	bad mood	气哼哼	angrily			生动有趣	fun and vibrant	天哪	Oh my god			不需要	unnecessary
不忿	angry	悻然	sad			活泼生动	lively	到处跑	run around			小孩	child
大怒	furious	悻悻然	sad			雀跃欢呼	cheers	干啥	what to do			红	red
怒冲冲	angry	悻悻	sad			欢快地	cheerfully	敢	dare			好吧	all right
气哄哄	angry	满腔悲愤	full of grief			欢叫	cheerful	请关注	please pay attention			吉林	Jilin
难平	angry	郁郁而终	gloomy			欢呼跳跃	cheerful	非常时期	critical moments			派	send
愤怒地	angry	忧国	worry about the country			欢鸣	cheerful	我去	Oh my god			战士	warrior
愤愤然	angry	焦虑和抑郁	anxiety and depression			雀跃	joyful	好慌	so flustered			你说	you say
忿然	angry	轻度抑郁	mild depression			欢舞	dance cheerfully	根本不	not at all			速度	speed
群情激奋	angry	焦虑抑郁	anxiety and depression			欢跳	dance cheerfully	强烈要求	strongly demand			外地	out of town
愤激	angry	抑郁状态	depression			开怀	happy	我靠	Oh my god			好多人	so many people
填膺	angry	心理抑郁	depression			非常活跃	very active	严重性	severity			用的	use
群情激愤	angry	抑郁情绪	depression			阳光活泼	lively	没人管	nobody cares			当初	at the beginning
忿忿不平	angry	抑郁焦虑	depression and anxiety			活波可爱	lively	我好害怕	i'm so scared			只会	only
很气愤	angry	沉郁	depressed			很活泼	lively	当回事	take it seriously			管理	manage
恼	angry	惆怅	melancholy			活泼大方	lively	风险	risk			要去	going to
气恨	angry	凄苦	miserable			非常活泼	lively	管管	take charge			全是	all
忿忿	angry	忧戚	worry			活泼俏皮	lively	重灾区	hardest hit area			全球	worldwide
羞恼	angry	愁思	melancholy			活泼热情	lively	逼	force			鸭	duck
羞怒	angry	忧愁	sad			热情活泼	lively	不该	shouldn't			刷	brush
恼恨	angry	忧烦	worry			活泼可爱	lively	到处乱跑	running around			身边	by your side
很愤怒	angry	悒郁	depressed			活波	lively	人命	human life			那些人	those people
愤怒的	angry	忧苦	sorrow			当打之年	prosperity	好不容易	uneasy			责任	responsibility
忍无可忍	cannot tolerate	愁烦	worry			壮年时期	prosperity	逃离	get away			红十	Red cross
痛骂一顿	scold	郁郁不乐	unhappy			而立之年	prosperity	小心	careful			杭州	Hangzhou
气愤至极	Extremely angry	忧闷	sad			春秋鼎盛	prosperity	崩溃	collapse			我们要	we want
很生气	angry	愁闷	depressed			风华正茂	prosperity	怕死	fear death			还会	will
负气	angry	愁苦	sorrow			壮年	prime of life	不敢出门	dare not go out			我看	i read
非常生气	angry	忧郁	melancholy			年轻有为	young and promising	千万别	don't			省份	province
愤而	angry	抑郁	depression			活泼	lively	严防死守	strictly guard against			组织	organization
大吵一架	quarrel	阴郁	gloomy			活跃	active	妈呀	Oh my god			面对	face
气不过	angry	郁结	frustrated			欢跃	rejoice	不停	non-stop			留学生	international students
不高兴地	unhappy	忧愤	worried and indignant			生动活泼	lively	国难当头	national crisis			是我	it's me
怒色	angry	心如刀割	heartbroken			生气勃勃	vigorous	要死	dying			宜昌	Yichang
愠色	angry	黯然神伤	depressed			生龙活虎	lively	有难	in difficulty			管控	control
微怒	angry	缠绵悱恻	suffering			欢蹦乱跳	romp	急需	urgent need			新疆	Xinjiang
愠怒	angry	睹物伤情	heartbroken			龙腾虎跃	vigorous	紧急	urgent			防护措施	protective measures
甩门	angry	寂寞	lonely			生意盎然	vigorous	不可能	impossible			早上	morning
撂下	leave angrily	落寞	lonely			一片生机	vigorous	强烈建议	highly recommended			天	sky
扭头就走	leave angrily	寂寥	lonely			外向	outgoing	跑了	ran			那就	then
甩袖子	leave angrily	岑寂	lonely			活蹦乱跳	lively	救命	help			没想到	did not expect
拂袖	leave angrily	枯寂	withered			活泼泼	lively	爆	burst			不听	do not listen
甩袖	leave angrily	寂寂	silence			振奋	cheerful	急	urgent			退票	refund
急赤白脸	angry	孤寂	lonely			振作	cheer up	怎么办啊	what should i do			河南人	Henanese
涨红了脸	flushed	寥落	sparse			抖擞	cheerful	聚众	gather the crowd			自驾游	self-driving tour
脸红耳赤	flushed	寂	lonely			饱满	energetic	蔓延	spread			转	change
脸涨	flushed	众叛亲离	betrayal			旺盛	energetic	告急	in a hurry			送到	sent to
吹胡子瞪眼睛	angry	悲伤	sad			充沛	energetic	开玩笑	joke			邓伦	Deng Lun
脸色涨红	flushed	伤悲	sad			焕发	energetic	吓死	scared to death			买到	brought
满脸通红	flushed	伤心	sad			风发	energetic	还敢	dare			写	write
面红耳赤	flushed	伤感	sad			奋发	motivated	忙	busy			人了	people
气极	angry	熬心	heartbroken			上劲	motivated	一下子	all of a sudden			菜	vegetable
怒急	angry	难过	sad			来劲	motivated	很严重	very serious			图	picture
气得	angry	难受	uncomfortable			起劲	motivated	好可怕	very scary			专业	professional
只气	angry	悲	sad			带劲	motivated	不怕死	not afraid of death			玩	play
吹胡子瞪眼	angry	哀伤	sad			神气	energetic	代价	cost			余甜	Yu Tian
差点吐血	angry	悲哀	sorrow			精神	energetic	就怕	just afraid			外国	foreign country
气炸了肺	angry	悲戚	sorrow			精神百倍	energetic	球球	please			防范	guard against
怒目相视	angry	悲愁	sad			神采奕奕	vigorous	压	pressure			到时候	by the time
怒目而视	angry	哀愁	sad			朝气蓬勃	vigorous	压力	pressure			委	appoint
凶巴巴	angry	哀戚	grief			鼓足	motivated	暴露	exposed			发放	issue
怒容满面	angry	悲怆	sorrow			动感	energetic	谨慎	cautious			出了	out
恶声恶气	angry	忧伤	sad			群情激奋	excited	局面	situation			小朋友	kid
横眉冷目	angry	凄然	sad			高兴	happy	后果	consequence			作业	homework
横眉立目	angry	凄怆	sad			开心	happy	缺口	gap			好怕	so scared
横眉怒目	angry	凄恻	sad			愉快	joy	我的天啊	Omg			身上	body
横眉竖目	angry	凄惶	miserable			欢快	cheerful	慌得	panicked			老年人	the elderly
重话	angry words	殷殷	earnest			快活	happy	可能会	maybe			有的人	some people
怒目相向	angry	不是味儿	mixed feelings			快乐	hapiness	怕了	scared			打了	beated
责斥	scold	如丧考妣	mournful			欢乐	joy	拼命	desperately			成	become
口出恶言	scold	同悲	sorrow			欢娱	joyous	尽力	do your best			话	talk
训斥	scold	可悲	sad			欢愉	joyful	教训	lesson			家属	family members
斥骂	scold	不好过	hard time			欢欣	rejoice	战争	war			意识	consciousness
严声	scold	抱歉	feel sorry			欢喜	joy	反对	be opposed to			值得	worth
叱责	scold	抱愧	ashamed			欣喜	happy	出事	bad things happened			市	city
声色俱厉	scold	负疚	guilt			欣然	gladly	很慌	very flustered			员工	staff
火爆脾气	short-tempered	内疚	guilty			怡然	content	跪求	please			一开始	at the beginning
是怒	angry	愧疚	guilt			陶然	joyful	警惕	alert			过的	past
拍案而起	angry	歉疚	apologize			愉悦	joyful	我怕	i'm afraid			退	retreat
怄气	angry	有愧	ashamed			融融	joyful	曝光	exposure			想要	want to
使性子	lose temper	愧对	ashamed			乐陶陶	joyful	忙着	busy			成了	became
发小脾气	lose temper	灰心	discouraged			乐滋滋	joyful	敌人	enemy			抗体	antibody
闹情绪	upset	丧气	discouraged			乐呵呵	joyful	太恐怖	too scary			的那	of that
闹别扭	upset	泄气	discouraged			乐悠悠	joyful	人命关天	Human life is beyond value			了就	just
耍性子	upset	气短	shortness of breath			乐融融	happy	不要命	desperate			分配	distribute
耍脾气	upset	气馁	be discouraged			喜滋滋	happy	闹	make trouble			差	difference
动不动就发脾气	upset	沮丧	frustrated			喜洋洋	ecstatic	生死	life and death			肖战	Xiao Zhan
生气的时候	short-tempered	灰溜溜	crestfallen			喜气洋洋	joyful	面临	facing			很难	difficult
经常发脾气	short-tempered	心灰意懒	frustrated			兴冲冲	excited	引起重视	attract attention			朋友圈	moments
一咬牙	upset	灰心丧气	discouraged			甜丝丝	joyful	请求支援	request support			名字	name
恨恨	upset	垂头丧气	dejected			美滋滋	joyful	我不信	i do not believe			说法	statement
狠	upset	心如死灰	heartbroken			欢欣鼓舞	rejoice	疯了吧	crazy			小的	small
打定主意	made up mind	万念俱灰	heartbroken			赏心悦目	pleasure	可能性	possibility			电话	telephone
恶狠狠	vicious	心灰意冷	heartbroken			如获至宝	pleasure	好害怕	so afraid			这两天	these two days
咬牙	grit teeth	蔫头耷脑	discouraged			高高兴兴	happily	哪有	how can there be			光	light
咬牙切齿	grit teeth	心寒	cold heart			欣欣然	happily	冒着生命危险	risking one's life			跟着	follow
狠命	ruthless	寒心	cold heart			快快乐乐	happily	不希望	do not wish			身体	body
一狠	ruthless	颓唐	decadent			欢欢喜喜	rejoice	艰难	difficult			英国	UK
激怒	provoke	萎靡不振	malaise			欢悦	joyous	这场战役	this battle			做了	done
被激怒	provoke	暮气沉沉	depressed			喜悦	joy	宣传不到位	publicity is not in place			奶奶	grandmother
暴怒	fury	死气沉沉	lifeless			其乐融融	happily	最严重	the most serious			其他人	other people
口不择言	angry	孤单	alone			撒欢	happily	扩散了	spread			都说	all said
着恼	annoyed	孤	solitary			暗喜	secret joy	控制不住	uncontrollable			高	high
怪责	blame	孤独	lonely			舒畅	joyful	不可怕	not scary			在哪	where
大动肝火	furious	伶仃	lonely			宽畅	joyful	刻不容缓	no time to delay			伊朗	Iran
大吼大叫	shouting	寥寥	lonely			酣畅	joyful	攻击	attack			土豆	potato
脾气不好	bad temper	只身	lonely			欢畅	joyful	危害	harm			老公	husband
乱发脾气	bad temper	一身	lonely			畅快	joyful	要命	terrible			是不	yes or no
生气发火	angry	独身	lonely			痛快	joyful	逃	escape			给他	give him
发飙	furious	孤零零	lonely			痛快淋漓	joyful	我好怕	i'm so scared			外国人	foreigner
大发脾气	furious	孤苦伶仃	lonely			心旷神怡	refreshed	瞒着	conceal			没什么	nothing
气怒	angry	形影相吊	lonely			扬眉吐气	vigorous	遭殃	suffer			黄石	Huangshi
更怒	angry	形单影只	lonely			痛痛快快	have a good time	不要恐慌	don't panic			十堰	shiyan
怒气冲天	angry	孑然一身	lonely			飘飘欲仙	have a good time	掉以轻心	can't take it lightly			市民	citizen
气急败坏	frustrated	孤家寡人	lonely			如沐春风	like spring breeze	引发	trigger			还给	give back
愤愤不平	indignant	举目无亲	lonely			明亮	bright	要紧	important			作用	effect
气人	irritating	无依无靠	lonely			亮堂	bright	啥啊	What			一人	one person
不是滋味	feel bad	单枪匹马	lonely			通亮	bright	物资短缺	shortage of supplies			我不	i do not
一肚子火	angry	离群索居	lonely			光亮	bright	震惊	shock			钟南山	Zhong Nanshan
不痛快	unhappy	孤立无援	lonely			雪亮	bright	死神	grim reaper			批	batch
憋火	unhappy	顾影自怜	lonely			鲜亮	bright	要疯了	driving me crazy			热度	heat
不爽	unhappy	孤单单	lonely			敞亮	bright	我的天呐	Oh my god			开车	drive
怨忿	resentment	孤儿寡母	lonely			豁亮	bright	很危险	very dangerous			观察	observe
怨怒	resentment	孤僻	lonely			透亮	bright	坏了	broken			不信	do not believe
郁愤	resentment	孤身	lonely			清亮	bright	又来了	here we go again			说什么	say what
愤懑不平	resentment	孤身一人	lonely			明朗	bright	性命	life			过去的	past
忿恨	resentment	孤孤单单	lonely			清明	bright	出事了	problem occurred			同事	colleague
悲愤	resentment	孤苦伶丁	lonely			通明	bright	心力交瘁	exhausted			不住	can't help
愤恨	resentment	眼泪	tears			鲜明	bright	别怕	don't be afraid			同学	classmate
怨愤	resentment	泪液	tears			光明	bright	妈耶	Oh my god			带来	bring
嫌烦	annoying	泪水	tears			辉煌	bright	吓得	scared			收治	admission
人烦	annoying	泪珠	tears			明快	bright	中招	hit by			感到	feel
烦死	annoying	泪花	tears			金灿灿	bright	大面积	large area			一只	one
他烦	annoying	蜡烛	candle			亮光光	bright	警示	warning			县城	county
更烦	annoying	失望	disappointment			亮闪闪	bright	太危险	too dangerous			两天	two days
烦啊	annoying	大失所望	disappointed			亮堂堂	bright	短缺	shortage			让你	let you
我烦	annoying	憋屈	aggrieved			光芒万丈	brilliant	失守	fall			发的	sent
烦了	annoying	委屈	wronged			光灿灿	bright	危机	crisis			表态	stance
很烦	annoying	闹情绪	upset			光辉灿烂	brilliant	我的天哪	Oh my god			拥有	have
没面子	fell shame	错怪	wrong			心明眼亮	bright	最怕	most afraid of			我了	me
孬种	coward	孱弱	weak			锃亮	bright	拦不住	can't stop			更是	even more
没骨气	coward	流泪	tears			红灿灿	brilliant red	打仗	fight			飞	fly
窝囊废	coward	挥泪	weep			欢天喜地	happily	我天	Oh my god			是谁	who is it
没出息	coward	洒泪	shed tears			欣喜若狂	ecstatic	泄露	disclose			一个个	one by one
窝窝囊囊	coward	涕零	tears			喜出望外	ecstatic	眼看	about to			让他	let him
憋屈	aggrieved	声泪俱下	tears			大喜过望	ecstatic	好吓人	very scary			是从	from
窝火	aggrieved	落泪	weeping			兴高采烈	ecstatic	敢不敢	dare			有啥	what's the matter
闹心	upset	潸然泪下	in tears			乐不可支	ecstatic	我的妈呀	Oh my god			也就	also
动火	upset	泪如泉涌	tears			其乐无穷	ecstatic	隐患	hidden danger			又要	want again
恼火	upset	泪如雨下	tears			心花怒放	ecstatic	连夜	overnight			家长	parent
光火	upset	以泪洗面	tears			不亦乐乎	ecstatic	不喜欢	do not like			了别	goodbye
发火	upset	老泪纵横	tears			得意洋洋	triumphant	压着	pressure			到位	in place
动怒	angry	泪流满面	tearful			合不拢嘴	ecstatic	严重	serious			外省	other provinces
发怒	angry	痛哭	cry bitterly			惊喜万分	surprised	怎么办	how to do			乡镇	county
动气	angry	凋敝	recession			鲜艳	bright	根本	by no means			海鲜市场	seafood market
发毛	angry	凋零	recession			明媚	bright	不敢	dare not			小城市	small city
发狠	angry	衰落	recession			明艳	bright	注意	notice			抄作业	copy homework
发脾气	lose temper	没落	recession			哈哈	laugh	造成	cause			淘宝	Taobao
闹脾气	lose temper	败落	recession			嘿嘿	laugh	尽快	ASAP			宿舍	dormitory
怒形于色	angry	破落	recession			哈哈哈	laugh	不止	more than			才有	just have
疾言厉色	speak harshly	衰败	recession			得意	proud	整个	entire			越	cross
横眉竖眼	angry	颓败	recession			怡然自得	joyful	竟然	it turns out			普及	universal
七窍生烟	angry	衰颓	recession			春风得意	vigorous	简直	awkwardly			气	gas
脸红脖子粗	angry	衰退	recession			自得其乐	enjoy yourself	不怕	not afraid			随州	Suizhou
拂袖而去	walk away	不景气	recession			自我欣赏	self-appreciation	赶快	hurry up			人才	talents
不悦	displeased	强弩之末	recession			摇头晃脑	vigorous	管	take care			有多	how much
一气之下	angry	日薄西山	recession			摇头摆尾	vigorous	别说	don't say			我说	i say
恼怒	angry	大势已去	recession			踌躇满志	vigorous	万一	in case			给你们	for you guys
气恼	annoyed	一落千丈	recession			志得意满	complacent	一旦	once			拘留	detention
义愤	annoyed	一蹶不振	recession			得志	vigorous	几乎	almost			隔壁	next door
激愤	annoyed	每况愈下	deteriorating			称意	compliment	非得	must			这个世界	this world
愤慨	annoyed	千疮百孔	riddled			腾达	vigorous	不断	keep on			双黄连	Shuanghuanglian
愤然	annoyed	百孔千疮	riddled			飞黄腾达	vigorous	上升	rise			研制	R&D
愤愤	annoyed	气息奄奄	linger on			洋洋得意	triumphant	即将	imminent			这人	this person
悻悻	annoyed	苟延残喘	linger on			威武	majestic	别害怕	do not be afraid			涨价	price increase
愤	annoyed	再衰三竭	linger on			威风	majestic	物资紧张	shortage of supplies			去过	have been
气冲冲	angry	落花流水	defeated			赳赳	dignified					家庭	family
气鼓鼓	angry	萎靡	exhaustion			堂堂	dignified					包括	include
恼羞成怒	angry	衰竭	exhaustion			英武	heroic					警察	police
怒气冲冲	angry	稀落	sparse			英姿飒爽	heroic					别让	don't let
忿	angry	衰老	aging			英姿焕发	heroic					机构	mechanism
气呼呼	angry	背井离乡	depart from home			英姿勃勃	heroic					我们家	our home
生闷气	angry	离乡背井	depart from home			威风凛凛	majestic					太多了	too much
一怒之下	angry	离家	depart from home			八面威风	majestic					在这	at this
欺骗	deceive	远离	depart from			叱咤风云	majestic					自行	on your own
蒙骗	deceive	离乡	depart from home			气昂昂	vigorous					老	old
诈骗	deceive	挺住	hold on			人高马大	vigorous					多久	how long
哄骗	deceive	心疼	distressed			虎虎生威	vigorous					延长	extend
诱骗	deceive	不行	defeated			喜事	happy event					可控	controllable
欺诈	deceive	完了	all over			好事	good thing					提供	supply
尔虞我诈	deceive	不到	less than			美事	happy event					这事	this matter
招摇撞骗	deceive	无辜	innocent			雅事	happy event					关键时刻	crucial moment
掩人耳目	deceive	没办法	helpless			喜庆	festive					孕妇	pregnant woman
坑蒙拐骗	deceive	牺牲	sacrifice			大喜	overjoyed					确认	confirm
厌恶	disgusting	困难	difficulty			吉庆	auspicious					科普	popular science
嫌恶	disgusting	过去了	passed			双喜临门	double happiness					分	minute
憎恶	disgusting	难	difficult			笑哈哈	laugh					随便	casual
厌烦	disgusting	好心疼	so distressed			笑呵呵	laugh					就像	just like
腻烦	disgusting	错	mistaken			笑眯眯	smile					事儿	thing
腻味	disgusting	伤害	harm			笑嘻嘻	grinning					区	district
作呕	disgusting	活着	alive			笑盈盈	smile					好事	good thing
倒胃口	disgusting	无能	inability			笑吟吟	smile					都很	very
深恶痛绝	annoying	停止	stop			微笑	smile					最多	most
掩鼻而过	annoying	死的	dead			莞尔	smile					懂	understand
看不顺眼	disgusting	无辜的人	innocent people			粲然一笑	smile					累计	grand total
看不惯	disgusting	放弃	give up			嫣然一笑	smile					我们是	we are
仇视	hate	做错	wrong			满面笑容	smile					如果是	if
仇恨	hate	惨	awful			面带微笑	smiling					一会	a while
憎恨	hate	普通老百姓	common people			团结一心	unity					起来吧	get up
交恶	hate	不好意思	feel sorry for			平安	safety					高速	highway
反目成仇	hate	顶住	withstand			挺住	hold on					哈尔滨	Harbin
嫉恨	hate	抱怨	complain			太好了	very good					图片评论	picture comment
忌恨	hate	穷	poverty			好消息	good news					博主	blogger
易怒	hate	受害者	victim			一定会	will					聚集性	clustering
怨气	hate	落后	fall behind			平平安安	safe and sound					很大	very big
怨恨	hate	太惨	miserable			没事	fine					想起	remember
怨尤	hate	咋整	helpless			好起来	get better					我也想	i want, too
自欺欺人	deceive	可笑	ridiculous			早日	early					一场	a game
掩耳盗铃	deceive	给我挺住	hold on			牛逼	awesome					起码	at least
震怒	furious	无聊	boring			过年	new year					痊愈	get well
盛怒	furious	看不得	can't withstand			终于	finally					物质	substance
怒火中烧	furious	找不到	can't find			厉害	great					乘客	passenger
火冒三丈	furious	解散	disband			祖国	motherland					暂时	temporary
怒不可遏	furious	越来越严重	deteriorating			成功	success					办	manage
勃然大怒	furious	睡不着	can't sleep			挺	quite					是对	is true
大发雷霆	furious	错误	mistake			早点	early					韩红	Han Hong
暴跳如雷	furious	添堵	upset			努力	effort					我只	i only
令人发指	furious	真的不想	really don't want			健康	healthy					路上	on the road
怒发冲冠	furious	倒霉	unlucky			战胜	defeat					保安	security guard
义愤填膺	furious	最后一个	the last one			恭喜	congratulations					完	over
天怒人怨	furious	缺少	lack			太棒了	marvelous					加	add
老羞成怒	furious	哎	sigh			真好	very nice					中国人民	Chinese
怒目圆睁	furious	哭了	cry			好好的	good					放假	have a holiday
捶胸顿足	furious	一路走好	farewell			期待	hope					代表	represent
不满	dissatisfied	死	die			很快	soon					重症	severe
拐子	deceive	我真的	i really			骄傲	pride					麻将馆	Mahjong club
怒火	furious	死了	dead			平安健康	safe and sound					你就	you just
怒气	furious	不好	not good			一切都会好起来	everything will be better					了呢	it's up
火气	furious	泪目	tears			一定可以	definitely can					没法	can't
凶	fierce	太难	too hard			真棒	awesome					事实	fact
惨	awful	没用	useless			度过	spend					封村	close the village
怒斥	scold	死亡	die			优秀	excellent					啥的	what
怒骂	scold	走好	go well			很好	very good					外	outside
低劣	coarse	没了	gone			胜利	victory					在前线	on the front line
粗劣	coarse	想哭	want to cry			可爱	cute					一条	a
卑劣	despicable	淚	tears			安心	peace of mind					接	catch
拙劣	clumsy	沦陷	defeated			会好	it will be better					见	see
卑下	lowly	去世	passed away			小宝宝	little baby					喝	drink
劣	lowly	损失	loss			不错	good					等待	wait
恶	bad	对不起	sorry			放心	rest assured					就行	just do
劣质	bad quality	离开	leave			一切都会好的	everything will be fine					一律	always
伪劣	bad quality	走了	gone			一定能	believe					山	mountain
恶性	malignant	等死	wait to die			奋斗	struggle					外出	go out
歹心	evil thought	千里送	depart			快点好起来	get well soon					长沙	Changsha
假劣	counterfeit	自责	self-blame			正能量	positive energy					背后	behind
穷凶极恶	atrocious	添麻烦	trouble			牛	cattle					都快	fast
暴徒	thug	太不容易	not easy			我相信	i believe					找到	turn up
杀害无辜	kill the innocent	自生自灭	fend for themselves			新年快乐	happy new year					选择	choose
血腥屠杀	bloody slaughter	晚了	late			硬核	hardcore					未来	future
被屠杀	slaughtered	好难过	so sad			康复	recovery					经济	economy
无寸	innocent	这样下去	continue like this			稳住	hold on					花	flower
屠杀无辜	slaughter the innocent	可惜	pity			天佑中华	god bless china					调查	survey
林子大了什么鸟都有	It takes all sorts	无奈	resignedly			度过难关	overcoming difficulties					探亲	visiting relatives
狗改不了吃屎	A leopard never changes its spots	呜呜呜	cry			长命百岁	longevity					院长	Dean
一路货色	Be tarred with the same brush	我哭了	cry			真正的	truly					发了	sent
上梁不正下梁歪	Be tarred with the same brush	黑暗	dark			最好的	the best					里的	inner
什么鸟	Be tarred with the same brush	连累	be involved			撑住	hold on					不在	not in
一丘之貉	Be tarred with the same brush	别回来	don't come back			很棒	great					坐	sit
谁也别说谁	Be tarred with the same brush	背锅	bear the blame			好棒	great					王一博	Wang Yibo
都不是好东西	Be tarred with the same brush	受不了	can't stand it			棒棒哒	great					山东人	Shandong people
没有一个好东西	Be tarred with the same brush	承受	bear			顶	top					效果	effect
一般黑	Be tarred with the same brush	被包围	surrounded by			更好	better					抓	grasp
		避难	refuge			望平安	hope for peace					死亡率	mortality rate
		憋	hold back			身体健康	in good health					算是	be regarded as
		死去	die			最棒	the best					就说	just say
		真的很难	it's really tough			相信政府	trust the government					村干部	village governor
		破坏	destroy			笑死	laugh					后遗症	sequelae
		太差	too bad			挺好的	great					看新闻	watch the news
		更严重	more serious			天佑	god bless					网络	the internet
		遭受	suffer			凯旋	triumphant					采访	interview
		疼	pain			越来越好	getting better and better					资源	resource
		痛苦	pain			给力	awesome					丢	leave
		不容易啊	not easy			坚持住	hold onto					证明	prove
		不太好	not too good			没错	that's right					人在	people at
		好难受	so sad			好转	get better					承担	bear
		苦	bitter			都会好起来的	will be fine					昨晚	last night
		太晚	too late			樱花	cherry blossoms					体温	body temperature
		活在	live in			牛批	great					才会	will
		看不下去	can't stand it			春天	spring					监督	supervise
		火化	cremation			春暖花开	spring flowers bloom					都不能	both are not
		后悔	regret			伟大的	great					大过年	new year
		好想哭	feel like crying			恢复	recover					心态	mentality
		无助	helpless			健康平安	healthy and safe					你要	you want
		苦难	suffering			强大	powerful					这么久	so long
		呜呜	cry			相信	confidence					顶上去	go up
		痛吗	does it hurt?			自豪	pride					护目镜	goggles
		毁了	destroyed			坚强	strong					就别	just don't
		受罪	suffer			自信	confidence					书记	secretary
		想死	wanna die			机会	chance					华南	South China
		好点	better			美	beautiful					老板	boss
		丢了	lost			会过去的	all the best					没有了	there is none left
		打击	blow			一切平安	all the best					方式	way
		受苦	suffer			充足	adequate					出行	travel
		蠟燭	candle			棒棒	great					有钱	rich
		正常生活	normal life			信心	confidence					的有	of have
		投降	surrender			团结	unity					想去	want to go
		失去	lose			加油	Come on!					抗击	fight
						加油啊	Come on!					妈	mom
						加油加油加油	Come on!					一家人	family
						加油加油	Come on!					南京	Nanjing
						加油中国	Come on China					费用	cost
												接诊	admission
												被骂	scolded
												阴性	feminine
												嘴	mouth
												第一次	the first time
												谁都	everyone
												足够	enough
												跟我	with me
												的心	heart of
												看不到	can not see
												主动	initiative
												生产	production
												就该	should
												就这样	that's all
												当官	be an official
												蚌埠	Bengbu
												没必要	no need
												想说	want to say
												变异	mutations
												出国	go abroad
												点心	dessert
												传	pass
												也在	also
												我国	our country
												查查	look up
												白菜	chinese cabbage
												详细	detailed
												看得	see
												这下	this time
												就行了	that's it
												报告	report
												呐	na
												大学	university
												你这	you
												照样	still
												大喇叭	horn
												机票	air tickets
												晚	night
												无症状	asymptomatic
												发出	issue
												放在	put on
												你也	you also
												地铁	subway
												扩	expand
												做法	practice
												高三	high school 3rd year
												研发	R&D
												不知	don't know
												自救	self-help
												去上班	go to work
												封路	road closure
												逆行者	retrograde
												落实	implement
												儿子	son
												民	civil
												唯一	only
												都知道	all know
												国	country
												街上	on the street
												三天	three days
												防	defend
												沈阳	Shenyang
												测体温	take body temperature
												工资	salary
												透明	transparent
												不准	not allowed
												诶	eh
												蔬菜	vegetable
												华为	Huawei
												一种	a sort of
												一名	one
												神山	mountain
												办酒席	gather
												长辈	elder
												要有	to have
												封锁	blockade
												罚	punish
												节奏	rhythm
												大河南	Henan
												拐点	turning point
												集体	collective
												的车	car
												回应	respond to
												县	county
												把我	take me
												缺物资	lack of supplies
												回到	back to
												也许	maybe
												上课	attend class
												明星	star
												中的	middle
												你不	you do not
												开工	start
												太快	too fast
												怎么说	how to say
												登记	register
												字	character
												不传谣	no rumors
												贵	expensive
												关	shut
												华人	Chinese
												人民群众	people
												你自己	yourself
												可防	preventable
												自由	free
												了的	understand
												变	change
												明年	next year
												烦死	annoying
												大人	grown ups
												了.	well
												强制	compulsory
												开学了	school starts
												看完	finished watching
												小汤山	Xiaotangshan
												留在	stay in
												返乡	return home
												配图	with pictures
												一次性	one time
												电视	television
												是想	i want
												返程	return trip
												大陆	mainland
												全中国	across China
												女的	female
												打算	intend
												我们自己	ourselves
												一份	a serving
												方法	method
												务必	be sure
												给自己	for myself
												素质	manner
												下降	decline
												说我	say me
												微信	Wechat
												跑出去	run out
												本地人	native
												量体温	take body temperature
												有用吗	is that useful
												拍	shoot
												带上	bring
												阿中	China
												留着	keep
												慢慢	slowly
												治好	cure
												我只想	i just want to
												不动	do not move
												封闭	closed
												抄	copy
												高铁	high-speed rail
												怕是	i'm afraid
												你还	you still
												排队	queue
												这不	this is not
												安徽人	Anhui people
												太轻	too light
												发货	ship
												小孩子	child
												领导们	leaders
												就去	just go
												人民网	People's Daily
												一级	first level
												数据透明	data transparency
												车牌	license plate
												真实	reality
												怪	strange
												多大	how old
												就被	just be
												不算	not count
												没啥	nothing
												弄	alley
												数	number
												试剂盒	reagent test kit
												参与	participate
												一看	one look
												满洲里	Manzhouli
												年前	years ago
												停了	stopped
												领导班子	leadership team
												好几天	a few days
												一年	one year
												喇叭	horn
												返京	return to Beijing
												留	keep
												在外	outer
												吖	acridine
												不顾	regardless of
												下的	down
												这群	this group
												多宣传	promote more
												依旧	still
												关系	relation
												第一时间	immediately
												住院	be hospitalized
												超过	exceed
												多天	few days
												行吗	it's ok
												我这	here
												交通	transportation
												鸡蛋	egg
												那是	that is
												供应	supply
												待在家里	stay at home
												其他城市	other cities
												价格	price
												中老年人	middle-aged and elderly people
												倒	fall
												说要	say to
												是人	are people
												这就	this
												涨	rise
												剩下	remain
												不就	not just
												都好	all good
												应	answer
												对了	correct
												看评论	see comments
												后续	follow-up
												九价	HPV vaccine
												一遍	once again
												泰国	Thailand
												全民	all people
												返回	return
												一共	altogether
												好吃	good to eat
												我有	i have
												我们可以	we can
												太大	too big
												老实	honest
												也都	also
												数量	quantity
												声音	sound
												又不	not
												提高	improve
												公示	publicity
												村长	village head
												前期	early stage
												就这	that's it
												穿	put on
												养	keep
												的你	of you
												周边	surrounding
												大了	big
												不自觉	unconsciously
												理由	reason
												做出	make
												消毒液	disinfectant
												完事	finished
												条件	condition
												为自己	for myself
												态度	attitude
												延长假期	extend vacation
												接收	take over
												冬天	winter
												广播	broadcast
												了也	too
												记住	remember
												人权	human rights
												青岛	Qingdao
												权利	right
												小汤圆	small glutinous rice balls
												不信谣	do not believe in rumors
												市场	market
												关了	closed
												抗	anti-
												活	live
												抵抗力	immune
												跑来	run
												也得	also gotta
												滴	drop
												合肥	Hefei
												是最	is most
												一个交代	an explanation
												相关	related
												拿着	hold
												说啥	say what
												又有	again
												也太	too
												言论	speech
												花呗	Huabei
												谁的	who
												你看	look
												国民	citizen
												学	study
												乡下	countryside
												醉了	drunk
												又说	said again
												不上	not on
												别给	don't give
												村支书	village party secretary
												服	clothes
												没钱	no money
												你可以	you can
												受	by
												近	close
												渠道	channel
												一位	a
												央视记者	CCTV reporter
												有事	something
												第二个	the second
												赚	earn
												路	road
												会的	will do
												扣	buckle
												正	just
												开会	have a meeting
												怎么了	what's wrong
												公信力	credibility
												才知道	just known
												就得	have to
												内心	heart
												川普	Trump
												我看到	i saw
												姓名	name
												小地方	countryside
												瞬间	moment
												到来	arrival
												会长	president
												路过	passing by
												最早	earliest
												为了自己	for myself
												采取措施	take actions
												我知道	I know
												只希望	only hope
												心情	feeling
												时代	era
												大众	public
												短信	short message
												还想	still want
												一点点	a little bit
												三	three
												军人	soldier
												的大	the big
												下午	afternoon
												源头	source
												每一位	everyone
												西安	Xi'an
												那位	that person
												江门	Jiangmen
												大白菜	cabbage
												连续	continuous
												一句话	one sentence
												不易	not easy
												父亲	father
												未	not yet
												乖乖	obediently
												商场	business
												在中国	in China
												防范意识	precautionary awareness
												会被	will be
												总会	general meeting
												慈善总会	charity federation
												不许	not allowed
												天堂	heaven
												荆州	Jingzhou
												地级市	prefecture-level city
												可以吗	is it okay
												更新	renew
												前两天	two days ago
												人群	crowd
												内蒙人	Inner Mongolia people
												我会	i will
												都去	both go
												周边城市	nearby cities
												村委会	village committee
												水平	level
												公开透明	open and transparent
												最重要的	the most important
												位置	location
												是你	it's you
												严控	strict control
												你以为	do you think
												好看	nice
												过几天	in a few days
												想办法	to find ways to
												停运	out of service
												能有	can have
												干部	governor
												通道	aisle
												买菜	grocery shopping
												呆在家里	stay at home
												海外	overseas
												好处	benefit
												谁来	who will
												说不定	maybe
												叭	trumpet
												法律	law
												出入	go in and out
												到达	arrive
												程度	degree
												旁边	beside
												统计	statistics
												人间	society
												应对	response
												跑到	run to
												各省	provinces
												总有	always
												没问题	no problem
												新	new
												拉	pull
												同意	agree
												千里	thousands of miles
												日子	day
												一天天	day by day
												用于	used for
												都得	have to
												一周	a week
												时期	period
												快来	come on
												历史	history
												科研人员	researcher
												下次	next time
												过个	over
												刘耀文	Liu Yaowen
												带走	take away
												跟上	keep up
												初七	seventh day of new year
												可以了	it's okay
												我以为	i thought
												返工	rework
												道理	reason
												加大	increase
												那天	that day
												留下	leave
												憨憨	Hanhan
												戴的	wear
												听着	listen
												咯	slightly
												春晚	spring festival gala
												段时间	period of time
												难关	difficulty
												区别	the difference
												解封	unblock
												国难	national calamity
												手里	in hand
												不吃	don't eat
												营业	business
												领	collar
												大规模	large scale
												这种事	this kind of thing
												什么叫	what is called
												封省	close a province
												火车	train
												轻症	mild
												西班牙	Spain
												正好	just right
												降	drop
												演出	show
												南阳	Nanyang
												门	door
												处	place
												核酸检测	PCR test
												大连	Dalian
												票	ticket
												同在	together
												判	judge
												标题	title
												那你	then you
												李现	Li Xian
												收费	toll
												和我	and me
												们的	our
												我服	I serve
												开学时间	school starting time
												什么事	what's up
												拦	bar
												江城	Jiangcheng
												本来就是	was originally
												关门	close the door
												有多少人	how many people
												时刻	time
												好啊	ok
												得不到	can't get
												官	official
												雷	thunder
												更多人	more people
												就让	just let
												动物	animal
												南昌	Nanchang
												发热门诊	fever clinics
												留给	leave it to
												让她	let her
												得到控制	under control
												国务院	state council
												邻居	neighbor
												假期	holiday
												相关部门	relevant departments
												妻子	wife
												这个消息	this news
												我想说	i want to say
												出口	export
												回家过年	go home for the new year
												没关系	it's ok
												用到	used
												一群人	a group of people
												初三	third grade in middle school
												对的	correct
												家中	at home
												一线工作人员	frontline staff
												张	Zhang
												连个	even
												现象	phenomenon
												欧洲	Europe
												干的	dry
												感	feel
												鼻子	nose
												科学	science
												我可以	i can
												奖励	award
												王	Wang
												不愿意	unwilling
												两岁	two years old
												的说	said
												要让	want to let
												别来	don't come
												开了	opened
												少了	not enough
												我没	i do not
												年后	years later
												自然	nature
												一半	half
												来到	come
												进出	in and out
												你能	you can
												他说	he said
												搜	search
												等于	equal
												国籍	nationality
												私家车	private car
												蹭	rub
												本事	ability
												行	row
												这钱	this money
												钟南山院士	academician Zhong Nanshan
												自驾	self-driving
												力	force
												撤侨	evacuate
												了不起	amazing
												一顿	a meal
												吃鸡蛋	eat eggs
												老婆	wife
												心理	psychology
												个头	head
												新年	new year
												人不	people don't
												全省	whole province
												有关部门	relevant department
												怎么能	how come
												一颗	a
												小时	hour
												这家	this home
												偷偷	secretly
												再来	come again
												再不	never again
												出生	born
												零	zero
												日	day
												多关注	pay attention
												再去	go again
												苏州	Suzhou
												爸爸妈妈	mom and dad
												你了	is you
												去看	go see
												靠谱	reliable
												能把	can put
												好么	okay
												看看人家	check with others
												商家	merchant
												今晚	tonight
												还去	go back
												说不	say no
												一段时间	a period of time
												效率	efficient
												内地	mainland
												小武	Xiaowu
												稳定	stablize
												随意	random
												差点	almost
												地方政府	local government
												再增	increase again
												部门	department
												家里的	home
												但我	but i
												一部分	part of
												军队	army
												上门	door-to-door
												没看到	didn't see
												试剂	reagent
												大叔	uncle
												人多的地方	crowded place
												实行	implement
												看微博	check weibo
												一辈子	lifetime
												你在	you are
												美国人	American
												信了	believe it
												市委书记	city party secretary
												寒	cold
												在线	online
												饭	rice
												吃野生动物	eat wild animals
												不一样	different
												好嘛	ok
												停	stop
												负责人	principal
												染上	catch
												扔	throw
												调配	deployment
												村民	villagers
												拿出来	take it out
												慢	slow
												车辆	vehicle
												你会	you can
												警惕	alert
												其他省	other provinces
												宠物	pet
												物业	property
												大年初一	new year's day
												忍不住	can't help
												郑州	Zhengzhou
												经历	experience
												办公	office
												图片	picture
												活动	activity
												十八线	countryside
												门口	doorway
												告诉我	tell me
												标准	standard
												正确	correct
												内容	content
												不一定	uncertain
												手	hand
												公众	public
												石家庄	Shijiazhuang
												执行	implement
												年龄	age
												拿出	take out
												送去	send
												你怎么	how are you
												仅仅	only
												头条新闻	headline news
												担当	take charge of
												高考	college entrance examination
												拖	drag
												老一辈	older generation
												地址	address
												别在	stay away
												初二	second grade in middle school
												找个	find a
												不能不要	can't don't
												遣返	repatriation
												在一起	together
												省的	province
												高峰	peak
												建	establish
												预约	reserve
												打的	call taxi
												基层	primary-level government
												最重要	most important
												自愈	self-healing
												做事	work
												是吗	yes
												掉	lose
												货	goods
												孩子们	children
												一波	a wave
												省市	province
												镇上	town
												电影	movie
												最终	finally
												主任	director
												无所谓	it doesn't matter
												承认	recognize
												入境人员	immigration officer
												走亲访友	visit relatives and friends
												名	name
												看成	regarded as
												拿到	get
												流泪	tears
												汕头	Shantou
												举办	hold
												睡	sleep
												感受	feel
												就诊	see a doctor
												理智	reason
												白	white
												下发	issued
												女	female
												造谣者	rumors
												前提	premise
												解释一下	explain
												收了	received
												第一名	first place
												几次	several times
												我不是	i'm not
												我自己	myself
												女儿	daughter
												刷微博	check Weibo
												读书	read
												谁能	who can
												你好	hello
												阳性	positive
												年纪	age
												现实	reality
												疾控中心	CDC
												没得	no
												战	war
												意义	significance
												莫名	inexplicable
												还不够	not enough
												罩	cover
												防护物资	medical protective materials
												热干面	hot noodles with sesame paste
												东莞	Dongguan
												民用	civil
												我真	i really
												初六	sixth day of new year
												年纪大	the elderly
												儿童	child
												能让	can let
												利益	benefit
												肯定会	definitely will
												表达	express
												俄罗斯	Russia
												还真	really
												马上就要	coming soon
												眼里	in the eyes
												如果没有	if there is not
												逻辑	logic
												阿姨	aunt
												站在	standing
												淮安	Huaian
												妹妹	younger sister
												确保	make sure
												能看到	can see
												中国新闻网	China News
												十个	ten
												在这里	it's here
												过年了	new year
												死亡人数	death toll
												包机	charter
												落地	landing
												低	low
												游客	tourist
												改	change
												一箱	one box
												其他地区	other areas
												手机	cell phone
												状态	state
												就把	just put
												云浮	Yunfu
												你个	you
												公交	bus
												出城	out of town
												不出	not out
												打工	work to earn a living
												放行	release
												汉川	Hanchuan
												地图	map
												人也	people also
												多点	more
												系统	system
												去支援	to support
												职业	profession
												轨迹	trajectory
												长期	long
												了不	no more
												重判	heavy sentence
												魔幻	magic
												反	opposite
												换来	in exchange for
												简单	simple
												爆发期	outbreak
												小小	little
												博爱	fraternity
												比我	than me
												生命安全	life safety
												如果不是	if not
												别往	don't go
												手续费	fee
												楼下	downstairs
												定点	fixed point
												被人	being
												外地人	outsider
												法国	France
												少年团	youth league
												男朋友	boy friend
												谁也	who else
												意识到	realize
												给她	give her
												洗手	handwashing
												文件	document
												房租	rent
												便宜	cheap
												食物	food
												到的	arrived
												没有用	useless
												开门	open the door
												交给	hand over
												防护用品	medical protective equipment
												要给	to give
												司机	driver
												你去	you go
												没收	confiscate
												参加	join
												亿	100 million
												形式	form
												民族	nationality
												全市	citywide
												提出	propose
												投诉	complaint
												哒	well
												去吧	go
												追	chase
												渡过难关	overcome obstacles
												之间	between
												站	stand
												发个	send a
												叫我	calls me
												半夜	midnight
												超话	trending topics
												平常	usually
												只求	just ask
												锅	pot
												两	two
												安徽省	Anhui province
												香	fragrant
												科学家	scientist
												总统	president
												超	overtake
												我能	i can
												国际	internationality
												人员流动	personnel flow
												智商	iq
												居民	resident
												出发	set off
												侥幸心理	fluke
												萝卜	radish
												卖了	sold
												说真的	honestly
												大街	street
												默默	silently
												战士们	warriors
												其他省份	other provinces
												做得	done
												商丘	Shangqiu
												对抗	confrontation
												首都	capital city
												不看	dont see
												口号	slogan
												溜达	walk around
												下一个	next
												了解一下	learn about
												那我	then i
												力度	strength
												列车	train
												身份证	id card
												又来	come again
												我的祖国	my homeland
												评论区	comments
												我们的国家	our country
												远	far
												车牌号	vehicle identification number
												居家	home
												其他国家	other countries
												陆续	one after another
												十字	Red Cross
												人体	human body
												享受	enjoy
												真的真的	really
												后台	backstage
												喝酒	drink alcohol
												街道	street
												慈善机构	charity
												再多	no matter how much
												每一个人	everyone
												昨天晚上	last night
												去买	go buy
												明知	knowingly
												战场	battlefield
												你把	you put
												脸上	face
												见过	have seen
												形容	describe
												做什么	do what
												有时候	sometimes
												做个	make a
												往外	out
												这一	this
												有人说	someone said
												弟弟	younger brother
												看你	see you
												购买	buy
												总比	better than
												空气	air
												红了	famous
												省委书记	secretary of the provincial party committee
												一些人	some people
												逆行	retrograde
												小镇	countryside
												地步	point
												舆论	public opinion
												一会儿	a while
												测	measurement
												大爆发	explosion
												罚款	fine
												洗	wash
												一包	a pack
												两周	two weeks
												青海	Qinghai
												好想	really want
												顺便	by the way
												二	two
												我刚	i just
												记录	record
												共	common
												村子	village
												一起去	go together
												明白了	understood
												成果	results
												日期	date
												亲	dear
												小编	editor
												说过	said
												高层	senior
												回放	replay
												铁路停运	railway outage
												监狱	prison
												衣服	clothing
												这才	this is
												人多	crowded
												水	water
												能买到	can buy
												猫	cat
												头	head
												复制	copy
												子	son
												占	take up
												不到位	did not do well
												流动	flow
												你看看	you take a look
												大自然	nature
												看过	seen
												城	city
												这还	this also
												赶上	catch up
												特	special
												坐在	sit
												岗位	post
												我朋友	my friend
												不允许	not allowed
												做不了	can not do this
												报备	report
												节目	programme
												东北人	northeastern
												撤职	dismissal
												怎么会	how come
												救援	rescue
												新闻联播	news
												做不到	can't do
												天灾	natural disaster
												过程	process
												市里	in the city
												立案	file a case
												公民	citizen
												年轻	young
												点儿	a little
												家的	house's
												中国国籍	chinese nationality
												一声	scream
												工厂	factory
												线上	online
												在那	there
												是真	is true
												捐款捐物	donations
												地上	on the ground
												第一位	the first one
												杀死	kill
												密集	dense
												基金会	foundation
												天下	world
												你家	your home
												麻丘	Maqiu
												新的	new
												工人	worker
												全靠	all depends on
												旅客	traveler
												得多	much
												收拾	tidy
												类似	similar
												故宫	Forbidden city
												上次	last time
												提	carry
												对象	object
												点亮	light up
												不可以	can not
												阻止	prevent
												想象	imagine
												不多	not much
												出台	introduced
												车厢	car
												他们说	they said
												省内	in the province
												高价	high price
												嗷	wailing
												刷新	refresh
												安全的	safe
												废话	nonsense
												我妈说	my mom said
												早该	should have done
												真想	really want
												原地	in situ
												待遇	treatment
												单独	alone
												坐等	wait
												一块	piece
												扯	pull
												同一个	the same one
												打开	open
												囤	store
												政府官员	government officials
												缓解	ease
												作	do
												群	group
												谁是	who is
												纳税人	taxpayer
												要说	want to say
												建设	construction
												姑娘	girl
												最少	least
												愿你们平安	wish you peace
												环卫工人	sanitation worker
												涌入	influx
												给的	given
												办公室	office
												多一点	more
												劝说	persuade
												政客	politician
												回老家	go back hometown
												上班时间	working hours
												啥事	what's the matter
												想起来	think of it
												人是	person is
												干净	clean
												这句话	this sentence
												半天	half day
												能不	can it
												身在	living in
												李兰娟	Li Lanjuan
												稍微	a little
												你有	you have
												实施	implement
												政府部门	government department
												当地政府	local government
												韩国人	Korean
												我没有	i do not have
												人口流动	migration
												任何人	anyone
												李院士	academician Li
												流	flow
												肺	lung
												宣传力度	propaganda power
												抚顺	fushun
												他还	he still
												玩意	stuff
												爷爷奶奶	grandparents
												着想	for the sake of
												面子	for the sake of
												赚钱	make money
												抵抗	resistance
												一大堆	a lot
												感受到	feel
												就来	just come
												说句	say something
												人啊	people
												上班族	office worker
												现状	status quo
												市区	urban area
												热评	hot comments
												我不想	i do not want
												广西人	Guangxi people
												底下	under
												的这	of this
												再也	never again
												治愈出院	cured and discharged
												照片	photo
												万	ten thousand
												考虑一下	think about it
												从来不	never
												交代	explain
												喊口号	shouting slogans
												经历过	experienced
												抢救	rescue
												党员	party member
												安阳	Anyang
												肉	meat
												大事	event
												我爱	i love
												自己负责	own responsibility
												外交部	Ministry of foreign affairs
												治愈率	cure rate
												演员	actor
												划重点	focus
												分离	separate
												公道	justice
												说出来	speak out
												不代表	does not mean
												不必要	unnecessary
												安全感	sense of security
												强行	force
												价值	value
												申请	application
												方案	plan
												原来是	turned out to be
												令人	make people
												拿去	take it
												翻倍	doubled
												严禁	strictly prohibited
												去做	do it
												不捐	don't donate
												号召	call for
												新加坡	Singapore
												试试	try
												顺丰	Shunfeng
												见到	see
												途径	way
												表现	performance
												康康	see
												跟不上	can't keep up
												杀	kill
												谴责	condemn
												想法	idea
												太少	too little
												有心	intentional
												去超市	go to the supermarket
												他不	he does not
												输出	output
												你一定	you must
												高度	high
												我记得	i remember that
												教育	educate
												播放	play
												把他	make him
												抓紧	pay close attention
												都想	all want
												别捐	don't donate
												一路	all the way
												潮州	Chaozhou
												境外人员	foreigners
												缓刑	probation
												很有	very
												粪便	stool
												饭店	restaurant
												大国	big country
												请假	ask for leave
												文章	article
												通告	notice
												远离	keep away
												两个字	two words
												觉悟	consciousness
												不值得	not worth it
												跑步	run
												我一	me one
												聊天	chat
												播报	broadcast
												看樱花	see cherry blossoms
												兰州	Lanzhou
												要在	to be in
												要把	to put
												环境	environment
												最安全	safest
												收入	income
												真服了	really convinced
												重	heavy
												一生	lifetime
												发布会	press conference
												牛皮	cowhide
												如果你	if you
[truncated: 504 more rows]
